# Supplementary material for: CD4+ anti-TGF-β CAR T cells and CD8+ conventional CAR T cells exhibit synergistic antitumor effects
Source: Cell Rep Med. 2025 Mar 18;6(3):102020. doi: 10.1016/j.xcrm.2025.102020 (PMC11970399; doi:10.1016/j.xcrm.2025.102020)
Supplement: Table S1. Upregulated DEGs of CAR+CD4+ T cells, related to Figure 2 [file mmc2.xlsx]

## Sheet: Upregulated DEGs in CAR+CD4+  
Supplemental Excel table 1. Upregulated DEGs of CAR+CD4+ T cells, related to Figure 2
CAR+CD4+ T28z Tcells (T) compared to CAR+CD4+ G28z Tcells (G)
|Log2FC|≥1, p.adj<0.05
Gene ID	Gene Symbol	log2 (T / G)	Pvalue (T / G)	FDR (T / G)
8362	HIST1H4K	10.1228	3.52584e-20	3.69038e-19
107986729	107986729	8.26679	2.19056e-08	1.07538e-07
729877	TBC1D3H	7.85798	1.90461e-33	3.55343e-32
107986804	TBC1D3H	7.08746	0.000293906	0.000892878
100133220	GOLGA6L3	6.39232	4.31906e-08	2.05954e-07
401427	OR2A7	6.32193	0.000149065	0.000470909
79541	OR2A4	6.26679	8.51572e-08	3.94979e-07
57460	PPM1H	6.14975	7.94396e-22	8.9508e-21
407977	TNFSF12-TNFSF13	6.10852	1.67901e-07	7.58061e-07
110354863	ZNF660-ZNF197	5.85798	6.75998e-25	8.71414e-24
100528021	ST20-MTHFS	5.70044	6.52706e-07	2.77738e-06
647042	GOLGA6L10	5.49185	5.00282e-06	1.92368e-05
100130086	HSFX2	5.2854	7.5604e-05	0.0002491
416	ARSF	5.20945	7.5604e-05	0.00024905
27189	IL17C	5.20945	0.0205672	0.00875732
100526832	PHOSPHO2-KLHL23	5.16993	5.63498e-09	2.93237e-08
151	ADRA2B	5.08746	6.52706e-07	2.77809e-06
102724995	LOC102724995	4.80735	0.000149065	0.000470819
440243	GOLGA6L22	4.64386	9.86388e-06	3.65194e-05
57126	CD177	4.60486	1.67901e-07	7.57855e-07
101059918	GOLGA8R	4.45943	1.28692e-06	5.30646e-06
102723360	LOC102723360	3.9542	4.69676e-16	4.04573e-15
102724428	SIK1B	3.88791	1.06832e-138	1.09746e-136
8786	RGS11	3.848	1.25993e-06	5.20419e-06
2571	GAD1	3.83007	4.77238e-14	3.58241e-13
50616	IL22	3.67807	6.4793e-12	4.23189e-11
9699	RIMS2	3.64386	5.78994e-08	2.73118e-07
65986	ZBTB10	3.54432	4.59342e-36	9.27715e-35
5023	P2RX1	3.45943	5.78994e-08	2.73041e-07
7476	WNT7A	3.44057	4.2784e-06	1.66047e-05
441430	ANKRD20A2	3.32193	0.000182382	0.00056903
107983991	LOC107983991	3.28364	2.43804e-21	2.68168e-20
3568	IL5RA	3.26303	5.22222e-14	3.91302e-13
10653	SPINT2	3.25705	4.44278e-81	2.30333e-79
128434	VSTM2L	3.25239	6.85178e-22	7.73067e-21
5739	PTGIR	3.24894	4.5318e-59	1.60806e-57
115749	C12orf56	3.16993	2.32438e-06	9.32104e-06
344787	ZNF860	3.11974	2.49908e-16	2.18548e-15
7291	TWIST1	3.01487	1.63351e-80	8.39038e-79
145781	GCOM1	3	1.4387e-05	5.21062e-05
29785	CYP2S1	3	6.66356e-05	0.000221701
257144	GCSAM	2.91816	2.55254e-28	3.85475e-27
56521	DNAJC12	2.85505	2.12132e-05	7.51608e-05
57608	JCAD	2.80735	0.000293906	0.000893041
146850	PIK3R6	2.80735	5.96022e-29	9.20984e-28
653145	ANXA8	2.77259	4.18862e-09	2.20313e-08
552891	DNAJC25-GNG10	2.75702	1.04497e-08	5.27141e-08
2354	FOSB	2.70918	0	0
120071	LARGE2	2.69032	0.000155505	0.000489486
343505	NBPF7	2.66838	4.73138e-05	0.000160333
51301	GCNT4	2.62975	2.57324e-22	2.95337e-21
6517	SLC2A4	2.62449	0.000205952	0.000637073
221481	ARMC12	2.59991	6.77812e-08	3.17482e-07
7433	VIPR1	2.59163	6.94188e-17	6.24469e-16
2770	GNAI1	2.50288	5.97596e-107	4.38114e-105
81794	ADAMTS10	2.48476	1.19641e-40	2.79643e-39
222950	NYAP1	2.47131	1.01781e-06	4.25161e-06
9762	LZTS3	2.40599	2.87378e-07	1.26858e-06
388135	INSYN1	2.4021	1.72216e-06	7.0091e-06
7851	MALL	2.37168	5.52296e-18	5.22828e-17
79025	FNDC11	2.36737	3.54436e-05	0.000121921
23321	TRIM2	2.36119	1.67314e-40	3.88887e-39
388849	CCDC188	2.34792	1.41292e-07	6.42629e-07
729857	RGPD2	2.33787	9.95126e-32	1.71084e-30
23025	UNC13A	2.32193	0.000282698	0.000861659
6653	SORL1	2.31007	0	0
100505767	SPDYE18	2.2854	0.000155505	0.000489393
112267923	112267923	2.27684	1.26543e-09	6.99411e-09
23037	PDZD2	2.24793	1.72216e-06	7.01082e-06
53822	FXYD7	2.23365	1.94627e-12	1.31881e-11
10610	ST6GALNAC2	2.22239	2.2825e-30	3.72406e-29
254173	TTLL10	2.22239	7.37902e-08	3.44465e-07
80326	WNT10A	2.22088	5.16662e-15	4.15577e-14
84561	SLC12A8	2.19422	9.1451e-81	4.72648e-79
747	DAGLA	2.18503	8.4725e-51	2.56362e-49
128346	C1orf162	2.17071	4.66416e-52	1.47009e-50
55359	STYK1	2.16993	3.74178e-05	0.00012834
112476	PRRT2	2.15754	2.11154e-05	7.48302e-05
57494	RIMKLB	2.13955	2.8837e-20	3.03162e-19
55701	ARHGEF40	2.1375	3.05068e-07	1.34169e-06
284040	CDRT4	2.13493	1.96262e-13	1.41516e-12
124976	SPNS2	2.13245	2.3383e-05	8.25323e-05
29842	TFCP2L1	2.12928	1.25818e-74	5.70535e-73
400935	IL17REL	2.12928	3.56316e-37	7.41226e-36
256691	MAMDC2	2.12212	7.66606e-50	2.25803e-48
23271	CAMSAP2	2.11548	9.91712e-11	5.9819e-10
144568	A2ML1	2.10852	1.93711e-07	8.67296e-07
57105	CYSLTR2	2.10692	1.84034e-07	8.26417e-07
284254	DYNAP	2.09954	0.000100944	0.000327211
342184	FMN1	2.09351	1.06064e-54	3.5022e-53
8843	HCAR3	2.07039	6.16032e-05	0.000205657
110384692	LOC110384692	2.05585	4.04006e-10	2.32565e-09
100287482	SMKR1	2.04687	2.7128e-09	1.4554e-08
57463	AMIGO1	2.03953	3.81658e-05	0.000130825
2353	FOS	2.03606	0	0
114884	OSBPL10	2.03489	1.17146e-43	2.9764e-42
8997	KALRN	2.0156	7.75772e-07	3.27509e-06
1756	DMD	2.00856	3.13848e-16	2.73315e-15
140803	TRPM6	2	3.1899e-39	7.07818e-38
643699	GOLGA8N	2	1.45003e-05	5.25051e-05
10395	DLC1	2	9.72964e-05	0.000316128
1114	CHGB	1.94251	1.90843e-07	8.55374e-07
8660	IRS2	1.93289	1.7998e-17	1.66217e-16
80323	CCDC68	1.926	1.56651e-05	5.64283e-05
63027	SLC22A23	1.9087	3.8155e-17	3.48313e-16
3730	ANOS1	1.90689	1.97652e-06	7.99543e-06
5858	PZP	1.90689	4.88694e-06	1.8813e-05
10800	CYSLTR1	1.9009	2.03628e-155	2.38646e-153
222389	BEND7	1.90046	7.39114e-05	0.000244054
22997	IGSF9B	1.89859	1.36167e-41	3.26997e-40
116444	GRIN3B	1.88753	1.25032e-06	5.16707e-06
7294	TXK	1.88753	1.9944e-39	4.45514e-38
653082	ZDHHC11B	1.88602	4.46618e-108	3.31813e-106
8313	AXIN2	1.88536	2.33782e-20	2.46396e-19
9314	KLF4	1.88289	4.31172e-57	1.48871e-55
23645	PPP1R15A	1.87193	0	0
7638	ZNF221	1.86673	2.30832e-05	8.15087e-05
284805	C20orf203	1.86507	4.3416e-09	2.27999e-08
7262	PHLDA2	1.86084	3.11354e-06	1.22844e-05
3299	HSF4	1.84858	3.25196e-23	3.916e-22
10174	SORBS3	1.8432	6.00048e-40	1.37548e-38
467	ATF3	1.83757	6.95544e-54	2.26521e-52
1843	DUSP1	1.83338	0	0
3290	HSD11B1	1.82985	8.85008e-19	8.69439e-18
79999	LOC79999	1.82415	1.63671e-08	8.11383e-08
5199	CFP	1.81585	1.00893e-12	6.96416e-12
2550	GABBR1	1.81538	1.62847e-101	1.1107e-99
8938	BAIAP3	1.81132	6.11202e-100	4.0204e-98
6932	TCF7	1.80614	0	0
64332	NFKBIZ	1.80576	3.20682e-237	6.84204e-235
51299	NRN1	1.80559	2.00614e-15	1.65606e-14
3164	NR4A1	1.79676	4.02304e-161	4.95937e-159
54910	SEMA4C	1.79279	1.61702e-64	6.50009e-63
1316	KLF6	1.78749	0	0
51276	ZNF571	1.7866	9.72964e-05	0.00031619
57698	SHTN1	1.77761	8.05578e-05	0.000264218
259173	ALS2CL	1.77761	5.18336e-05	0.000174654
643707	GOLGA6L4	1.76709	1.57392e-26	2.17914e-25
8711	TNK1	1.76553	6.08708e-05	0.000203334
11156	PTP4A3	1.75775	7.69812e-180	1.13374e-177
9900	SV2A	1.74723	3.38958e-05	0.000117008
6304	SATB1	1.7459	0	0
80022	MYO15B	1.7423	3.90098e-64	1.54941e-62
107987098	LOC107987098	1.73697	0.000228428	0.00070242
9781	RNF144A	1.7318	7.18686e-26	9.65325e-25
7128	TNFAIP3	1.72899	0	0
23258	DENND5A	1.71537	1.33016e-130	1.27222e-128
64651	CSRNP1	1.71076	0	0
388335	TMEM220	1.71049	1.41521e-06	5.80668e-06
2775	GNAO1	1.69842	1.5911e-34	3.06472e-33
969	CD69	1.69731	8.86638e-225	1.69603e-222
41	ASIC1	1.6909	7.21152e-08	3.36929e-07
7041	TGFB1I1	1.69008	1.21232e-16	1.07259e-15
163732	CITED4	1.68993	0.000124607	0.000398407
29116	MYLIP	1.68991	2.28022e-64	9.12198e-63
7784	ZP3	1.68684	0.000100944	0.000327275
375775	PNPLA7	1.68536	9.16582e-11	5.54078e-10
131544	CRYBG3	1.6845	7.29792e-09	3.74621e-08
160622	GRASP	1.67877	4.08394e-19	4.07219e-18
283383	ADGRD1	1.67243	0.000210394	0.000649847
3590	IL11RA	1.66978	3.73676e-49	1.0834e-47
5187	PER1	1.66522	4.49958e-70	1.91514e-68
10207	PATJ	1.66513	3.3085e-43	8.31723e-42
132014	IL17RE	1.64943	2.85596e-16	2.48973e-15
23764	MAFF	1.64927	1.59225e-27	2.32237e-26
3269	HRH1	1.64046	7.29792e-09	3.74505e-08
79844	ZDHHC11	1.64004	2.53024e-22	2.90602e-21
6920	TCEA3	1.63113	8.6237e-11	5.22445e-10
9507	ADAMTS4	1.63005	2.37216e-05	8.36387e-05
2912	GRM2	1.62619	0.000173359	0.000542505
148156	ZNF558	1.62253	4.72366e-47	1.29936e-45
10090	UST	1.61997	2.26178e-18	2.18968e-17
1525	CXADR	1.6171	6.68558e-15	5.34397e-14
222663	SCUBE3	1.61667	5.98778e-07	2.56035e-06
84953	MICALCL	1.61566	7.47404e-18	7.02332e-17
51156	SERPINA10	1.61143	2.14214e-05	7.585e-05
1636	ACE	1.60412	1.97634e-68	8.3056e-67
10256	CNKSR1	1.603	3.83008e-07	1.67034e-06
5874	RAB27B	1.59712	4.1128e-58	1.42892e-56
220416	LRRC63	1.59664	2.42834e-06	9.72856e-06
9124	PDLIM1	1.59545	6.79716e-100	4.45348e-98
4929	NR4A2	1.59142	1.22936e-38	2.66393e-37
4582	MUC1	1.59049	9.54302e-111	7.28509e-109
288	ANK3	1.58814	3.65592e-49	1.06367e-47
92	ACVR2A	1.58085	8.53354e-27	1.19743e-25
51561	IL23A	1.57822	1.05447e-06	4.39262e-06
23015	GOLGA8A	1.57416	2.4849e-206	4.21977e-204
7832	BTG2	1.56695	0	0
100288960	PRSS43	1.55459	0.00029369	0.000892547
143098	MPP7	1.55414	1.50357e-41	3.60554e-40
8506	CNTNAP1	1.55033	7.73862e-56	2.60174e-54
137872	ADHFE1	1.54528	1.00069e-07	4.6157e-07
1300	COL10A1	1.54432	0.000173359	0.000542403
25992	SNED1	1.53051	1.05847e-12	7.29701e-12
11259	FILIP1L	1.53051	4.08862e-22	4.64139e-21
2217	FCGRT	1.5215	1.86686e-26	2.58042e-25
130271	PLEKHH2	1.52083	1.66897e-07	7.53732e-07
283209	PGM2L1	1.52037	2.59934e-197	4.19983e-195
79669	C3orf52	1.51937	1.56127e-08	7.75369e-08
338440	ANO9	1.51761	6.9516e-112	5.38086e-110
55086	CXorf57	1.51096	5.20212e-13	3.65598e-12
8996	NOL3	1.50941	1.07652e-08	5.42726e-08
1237	CCR8	1.50649	2.3712e-59	8.43195e-58
50486	G0S2	1.50635	5.56924e-09	2.89907e-08
284021	MILR1	1.50377	6.72458e-05	0.000223597
6875	TAF4B	1.49923	1.0853e-23	1.3369e-22
1141	CHRNB2	1.4975	4.01712e-08	1.92106e-07
399665	FAM102A	1.49527	0	0
22914	KLRK1	1.49318	0	0
2941	GSTA4	1.49202	7.5667e-10	4.26864e-09
5029	P2RY2	1.48543	0.000102533	0.00033204
5463	POU6F1	1.48294	1.14381e-14	8.98736e-14
57577	CCDC191	1.48278	8.4495e-18	7.91314e-17
2289	FKBP5	1.4827	0	0
10859	LILRB1	1.47393	0.000173359	0.000542607
8293	SERF1A	1.46855	4.86436e-07	2.10212e-06
57471	ERMN	1.46815	2.35074e-09	1.26975e-08
55336	FBXL8	1.46691	1.17032e-16	1.03598e-15
1953	MEGF6	1.45943	1.10532e-12	7.598e-12
7275	TUB	1.45943	9.59756e-05	0.000312202
284759	SIRPB2	1.45606	9.59756e-05	0.000312263
23253	ANKRD12	1.45473	2.45714e-209	4.30439e-207
283579	C14orf178	1.4517	1.20278e-05	4.40218e-05
107987070	LOC107987070	1.45066	0.000311256	0.000942661
375316	RBM44	1.44746	4.59082e-06	1.77263e-05
2043	EPHA4	1.44729	6.66172e-66	2.71726e-64
285973	ATG9B	1.44541	1.72644e-06	7.02479e-06
115330	GPR146	1.44502	1.11351e-25	1.48249e-24
3575	IL7R	1.44357	0	0
11314	CD300A	1.44262	3.21538e-35	6.3251e-34
80184	CEP290	1.44137	1.99351e-26	2.74863e-25
65059	RAPH1	1.44057	2.64104e-17	2.4283e-16
56675	NRIP3	1.44035	4.36188e-42	1.06908e-40
1839	HBEGF	1.43882	1.07554e-14	8.47097e-14
112268384	LOC112268384	1.43857	1.77835e-05	6.3591e-05
55672	NBPF1	1.43296	1.53228e-05	5.52909e-05
90990	KIFC2	1.43228	7.40544e-84	4.01438e-82
4923	NTSR1	1.43063	5.459e-07	2.34448e-06
3725	JUN	1.42704	0	0
10783	NEK6	1.4265	4.46106e-25	5.80008e-24
10472	ZBTB18	1.41881	1.85937e-31	3.16397e-30
414060	TBC1D3C	1.41649	8.65804e-10	4.86124e-09
51149	MRNIP	1.41504	0.000161838	0.000508267
112268473	112268473	1.41504	2.98366e-05	0.000103749
57595	PDZD4	1.40846	5.61938e-07	2.40901e-06
655	BMP7	1.40526	4.9037e-06	1.88731e-05
255394	TCP11L2	1.40508	8.93782e-41	2.09203e-39
3714	JAG2	1.40439	6.73404e-75	3.10437e-73
5205	ATP8B1	1.40439	0.000124036	0.000396657
4208	MEF2C	1.4021	7.92616e-21	8.52113e-20
3563	IL3RA	1.40125	1.19954e-05	4.39128e-05
11043	MID2	1.39855	4.24424e-05	0.000144858
374618	TEX9	1.39734	0.000141882	0.000449752
114822	RHPN1	1.39497	4.71348e-24	5.8846e-23
80726	IQCN	1.39486	6.05932e-08	2.8534e-07
130540	ALS2CR12	1.39378	6.32462e-07	2.69675e-06
388591	RNF207	1.39314	1.27714e-74	5.75994e-73
23138	N4BP3	1.38933	4.65608e-17	4.2273e-16
107985803	LOC107985803	1.38702	1.19368e-07	5.47249e-07
6615	SNAI1	1.38414	0.00030577	0.000927059
51332	SPTBN5	1.38215	7.82454e-17	7.01973e-16
58191	CXCL16	1.38187	7.31184e-09	3.74988e-08
431705	ASTL	1.38042	4.82886e-06	1.8598e-05
8029	CUBN	1.37851	6.51558e-10	3.69446e-09
261729	STEAP2	1.37851	0.000123259	0.000394476
4914	NTRK1	1.37751	5.46084e-27	7.7476e-26
10677	AVIL	1.37504	0.000141882	0.000449666
8793	TNFRSF10D	1.37002	1.60746e-13	1.16412e-12
54587	MXRA8	1.36923	9.59756e-05	0.000312324
2776	GNAQ	1.36709	2.11812e-55	7.04995e-54
400581	GRAPL	1.36257	6.5568e-27	9.27088e-26
56895	AGPAT4	1.35858	1.83398e-78	9.05669e-77
4327	MMP19	1.35539	4.22594e-17	3.84727e-16
112267922	112267922	1.35267	7.48224e-07	3.16441e-06
1831	TSC22D3	1.35218	0	0
92126	DSEL	1.34792	0.000239234	0.000734157
388799	FAM209B	1.34727	1.49263e-05	5.39774e-05
147699	PPM1N	1.34295	4.7633e-13	3.35751e-12
30008	EFEMP2	1.34255	1.68483e-08	8.34739e-08
619189	SERINC4	1.34239	2.92292e-05	0.000101849
2273	FHL1	1.3422	7.48984e-83	4.00791e-81
128553	TSHZ2	1.34211	6.47942e-45	1.69545e-43
64109	CRLF2	1.34017	7.43742e-20	7.67826e-19
9651	PLCH2	1.3359	2.91992e-28	4.40157e-27
93233	CCDC114	1.33342	1.35579e-06	5.57525e-06
51316	PLAC8	1.33165	1.09105e-24	1.39671e-23
6809	STX3	1.3278	4.76788e-13	3.35932e-12
143241	DYDC1	1.32636	0.000265104	0.000809962
84951	TNS4	1.32528	6.861e-20	7.09638e-19
5224	PGAM2	1.32358	3.18782e-05	0.000110409
4054	LTBP3	1.32273	1.82454e-90	1.09223e-88
51176	LEF1	1.31886	1.7018e-185	2.62234e-183
23353	SUN1	1.31615	2.12156e-256	5.11696e-254
112267874	LOC112267874	1.31366	0.000229424	0.000704962
11076	TPPP	1.31317	1.33616e-172	1.8686e-170
203228	C9orf72	1.31159	1.12925e-14	8.87716e-14
1958	EGR1	1.30864	3.42956e-197	5.48796e-195
26751	SH3YL1	1.30404	3.58594e-11	2.22676e-10
9211	LGI1	1.30095	0.000118509	0.000380151
10142	AKAP9	1.29685	1.92722e-120	1.67045e-118
340371	NRBP2	1.29296	6.60348e-31	1.09676e-29
79895	ATP8B4	1.28858	1.9262e-82	1.02088e-80
29767	TMOD2	1.28843	4.3432e-15	3.51213e-14
85407	NKD1	1.2854	3.72826e-05	0.000127903
25943	C20orf194	1.28353	1.07155e-19	1.09471e-18
5148	PDE6G	1.27753	6.722e-10	3.8089e-09
490	ATP2B1	1.27533	0	0
4753	NELL2	1.27322	5.90988e-24	7.33424e-23
482	ATP1B2	1.27009	4.24424e-05	0.000144828
343521	TCTEX1D4	1.26954	5.39492e-05	0.000181195
51351	ZNF117	1.26919	1.34257e-07	6.11635e-07
51599	LSR	1.26849	0.000188775	0.000587432
23508	TTC9	1.26344	2.67494e-38	5.73664e-37
57553	MICAL3	1.26149	3.98666e-51	1.2196e-49
107986352	LOC107986352	1.26096	4.45838e-07	1.93119e-06
25999	CLIP3	1.25909	2.52502e-06	1.00867e-05
64854	USP46	1.25353	4.17156e-39	9.19511e-38
64174	DPEP2	1.25351	2.12714e-46	5.73742e-45
55636	CHD7	1.25322	1.73558e-38	3.75112e-37
80737	VWA7	1.24793	1.67893e-30	2.75007e-29
6446	SGK1	1.24744	2.57044e-96	1.62651e-94
9372	ZFYVE9	1.24576	6.3085e-07	2.69126e-06
387104	SOGA3	1.24473	1.18e-33	2.22648e-32
79925	SPEF2	1.2402	1.14161e-09	6.3329e-09
55096	EBLN2	1.2399	7.87044e-15	6.24308e-14
81544	GDPD5	1.2382	1.86739e-100	1.24308e-98
5753	PTK6	1.23589	1.14417e-09	6.34498e-09
54532	USP53	1.23447	8.62306e-07	3.61747e-06
112399	EGLN3	1.22732	2.80354e-63	1.09266e-61
5366	PMAIP1	1.22695	2.06602e-79	1.03875e-77
7626	ZNF75D	1.22624	4.21336e-73	1.87483e-71
9121	SLC16A5	1.22469	1.43347e-24	1.82524e-23
8578	SCARF1	1.22239	1.94408e-05	6.91904e-05
139411	PTCHD1	1.22239	9.78182e-05	0.000317699
54103	GSAP	1.22239	2.4605e-13	1.76727e-12
284756	C20orf197	1.21842	1.03556e-06	4.31706e-06
169981	SPIN3	1.21775	1.62576e-10	9.60448e-10
8496	PPFIBP1	1.21745	7.05912e-28	1.05079e-26
101060351	TBC1D3K	1.21723	8.1415e-07	3.42841e-06
55808	ST6GALNAC1	1.2115	5.756e-17	5.20322e-16
112268348	LOC112268348	1.20645	8.05344e-05	0.000264193
79815	NIPAL2	1.20614	3.83088e-18	3.65559e-17
83547	RILP	1.20099	1.51279e-08	7.52418e-08
345462	ZNF879	1.2007	8.47194e-05	0.000277321
284565	NBPF15	1.19816	1.85917e-125	1.69073e-123
80781	COL18A1	1.19537	8.24492e-65	3.33039e-63
79843	FAM124B	1.19162	4.6941e-06	1.81083e-05
285464	CRIPAK	1.1896	1.04811e-17	9.76084e-17
107986801	107986801	1.18799	8.3724e-05	0.000274171
80128	TRIM46	1.18464	2.8537e-56	9.71192e-55
8857	FCGBP	1.18057	1.94408e-05	6.91756e-05
56261	GPCPD1	1.17799	2.27196e-60	8.29166e-59
256281	NUDT14	1.17541	1.81115e-19	1.8334e-18
2315	MLANA	1.17403	6.12618e-05	0.000204558
440270	GOLGA8B	1.17267	6.35944e-242	1.37446e-239
117608	ZNF354B	1.17161	2.67396e-08	1.30155e-07
151742	PPM1L	1.16738	1.19062e-25	1.58261e-24
64753	CCDC136	1.16506	1.69887e-07	7.66197e-07
23177	CEP68	1.15859	1.873e-28	2.85182e-27
113177	IZUMO4	1.15791	0.000102261	0.000331288
443	ASPA	1.15754	1.75168e-05	6.27049e-05
3303	HSPA1A	1.15556	0	0
9648	GCC2	1.15364	4.88176e-76	2.31459e-74
23461	ABCA5	1.152	3.76406e-14	2.84605e-13
2250	FGF5	1.152	8.31954e-07	3.49631e-06
3684	ITGAM	1.15105	4.3901e-193	6.89246e-191
25827	FBXL2	1.15078	0.000165133	0.000518126
6710	SPTB	1.14886	1.36275e-06	5.59972e-06
6840	SVIL	1.14775	2.22706e-27	3.21446e-26
10769	PLK2	1.14684	3.26788e-05	0.000112924
2826	CCR10	1.14666	2.35724e-07	1.04835e-06
8556	CDC14A	1.14653	2.54074e-101	1.71882e-99
153222	CREBRF	1.14543	4.39222e-55	1.45899e-53
472	ATM	1.14435	7.71014e-226	1.50955e-223
22832	CEP162	1.1416	1.07845e-15	9.07358e-15
11201	POLI	1.14122	1.90757e-12	1.29416e-11
201895	SMIM14	1.14011	1.5499e-21	1.72416e-20
100996709	LOC100996709	1.13858	1.08261e-08	5.45302e-08
80263	TRIM45	1.13676	1.5972e-12	1.08981e-11
4792	NFKBIA	1.13617	0	0
4820	NKTR	1.13423	1.35804e-262	3.42433e-260
8527	DGKD	1.13313	1.02764e-130	9.8855e-129
51646	YPEL5	1.13037	3.885e-106	2.79888e-104
3304	HSPA1B	1.1291	0	0
349136	WDR86	1.12696	1.59435e-12	1.08832e-11
140711	TLDC2	1.1214	1.08189e-05	3.98601e-05
143686	SESN3	1.11923	1.31656e-60	4.83668e-59
125965	COX6B2	1.11884	0.000320544	0.000968675
9725	TMEM63A	1.11563	1.66063e-103	1.15633e-101
101928212	LOC101928212	1.11548	0.00031585	0.000955184
3425	IDUA	1.11548	3.03032e-19	3.03616e-18
101060254	LOC101060254	1.11151	1.07656e-06	4.4768e-06
131450	CD200R1	1.11035	8.36224e-60	3.00571e-58
107985678	LOC107985678	1.10962	4.58968e-05	0.000155785
56967	C14orf132	1.10962	0.000266158	0.000812585
222223	KIAA1324L	1.10923	6.8715e-11	4.19807e-10
23117	NPIPB3	1.10886	4.017e-201	6.55401e-199
23678	SGK3	1.10806	2.6951e-11	1.69188e-10
389432	SAMD5	1.10692	0.00023054	0.00070813
9666	DZIP3	1.10657	6.52756e-37	1.34779e-35
3821	KLRC1	1.1062	4.53214e-14	3.40668e-13
162966	ZNF600	1.1057	4.26864e-17	3.88402e-16
85027	SMIM3	1.10288	5.72318e-06	2.18502e-05
59338	PLEKHA1	1.10115	3.96314e-13	2.80538e-12
11127	KIF3A	1.10023	1.74497e-30	2.85263e-29
3581	IL9R	1.09976	5.66202e-71	2.43481e-69
100137049	PLA2G4B	1.0992	6.0968e-15	4.89214e-14
21	ABCA3	1.09785	7.49336e-21	8.07672e-20
401089	FOXL2NB	1.09761	0.000222486	0.000685542
6367	CCL22	1.09558	7.412e-05	0.000244646
9940	DLEC1	1.09398	3.58414e-07	1.5676e-06
440348	NPIPB15	1.09378	2.199e-21	2.42356e-20
222166	MTURN	1.09351	2.16638e-11	1.36512e-10
4214	MAP3K1	1.09232	2.24968e-232	4.56575e-230
5926	ARID4A	1.09212	2.1382e-66	8.78615e-65
199786	FAM129C	1.08964	7.84632e-06	2.94427e-05
26137	ZBTB20	1.08746	2.40888e-05	8.48975e-05
100129480	MKRN2OS	1.08746	3.02054e-06	1.19401e-05
55057	CRYBG2	1.08552	3.41494e-13	2.43389e-12
84441	MAML2	1.08495	7.2737e-31	1.20447e-29
29057	FAM156A	1.08466	2.96052e-06	1.17251e-05
285331	CCDC66	1.08387	1.50353e-23	1.84254e-22
6584	SLC22A5	1.08352	1.02424e-06	4.2763e-06
5730	PTGDS	1.08306	1.35713e-06	5.57802e-06
6804	STX1A	1.08284	3.20984e-16	2.79238e-15
158830	CXorf65	1.08159	2.97708e-12	1.98974e-11
401647	GOLGA7B	1.08067	3.07658e-34	5.88511e-33
90338	ZNF160	1.08044	1.2725e-30	2.08845e-29
80005	DOCK5	1.07895	1.85574e-29	2.93009e-28
57709	SLC7A14	1.078	0.000142098	0.000450009
8653	DDX3Y	1.07634	2.0788e-155	2.41926e-153
146330	FBXL16	1.0763	1.05718e-16	9.37323e-16
23742	NPAP1	1.07529	6.22044e-05	0.000207581
54557	SGTB	1.07136	1.39305e-44	3.62236e-43
199223	TTC21A	1.06963	4.93086e-07	2.12975e-06
8537	BCAS1	1.06711	0.000165895	0.00052042
2796	GNRH1	1.06691	8.40014e-07	3.52929e-06
253769	WDR27	1.0665	3.18184e-07	1.39605e-06
259282	BOD1L1	1.06515	2.1683e-92	1.31218e-90
1427	CRYGS	1.06488	7.32362e-05	0.000242017
63892	THADA	1.06413	4.12626e-71	1.78362e-69
203523	ZNF449	1.06413	3.96002e-08	1.89593e-07
9729	KIAA0408	1.06413	4.43162e-07	1.9216e-06
81788	NUAK2	1.06264	9.2326e-11	5.57912e-10
83852	SETDB2	1.06199	3.38978e-18	3.24958e-17
29911	HOOK2	1.06116	7.56704e-16	6.40543e-15
5990	RFX2	1.05631	3.5812e-51	1.09758e-49
11279	KLF8	1.05485	1.7687e-60	6.48342e-59
10144	FAM13A	1.05445	8.69696e-09	4.42208e-08
728229	TMEM191B	1.0533	7.20358e-08	3.36653e-07
360023	ZBTB41	1.05264	1.13769e-20	1.21759e-19
7538	ZFP36	1.05232	0	0
6817	SULT1A1	1.05022	1.10825e-14	8.72035e-14
134549	SHROOM1	1.04975	8.62322e-05	0.00028194
130162	CLHC1	1.04891	6.23042e-06	2.36836e-05
390928	ACP7	1.04836	4.91182e-05	0.000166008
783	CACNB2	1.04731	5.77846e-08	2.72732e-07
338699	ANKRD42	1.04669	8.15522e-07	3.43332e-06
3784	KCNQ1	1.0449	4.95824e-10	2.83752e-09
80004	ESRP2	1.04064	9.75498e-05	0.000316889
219293	ATAD3C	1.04064	1.98859e-05	7.06535e-05
22852	ANKRD26	1.04002	1.13334e-21	1.2701e-20
583	BBS2	1.0391	1.58368e-13	1.14739e-12
280	AMY2B	1.03882	7.02192e-05	0.000232694
221476	PI16	1.03767	1.8024e-54	5.91627e-53
3717	JAK2	1.03579	1.30764e-48	3.74557e-47
100132247	NPIPB5	1.0352	1.23481e-219	2.30896e-217
5074	PAWR	1.03395	0.00022712	0.000698915
84069	PLEKHN1	1.0337	1.18809e-11	7.61642e-11
153201	SLC36A2	1.03342	0.000101543	0.000329092
546	ATRX	1.03341	1.0931e-112	8.54052e-111
1397	CRIP2	1.03324	1.34913e-159	1.62697e-157
93953	GCNA	1.02915	1.55022e-08	7.70343e-08
266722	HS6ST3	1.02857	1.83844e-05	6.56129e-05
219790	RTKN2	1.0285	1.233e-78	6.10703e-77
1534	CYB561	1.02817	1.27503e-85	7.02615e-84
5063	PAK3	1.02748	0.000111829	0.000360322
599	BCL2L2	1.02554	0.000262502	0.000802306
57018	CCNL1	1.02537	0	0
9321	TRIP11	1.02329	6.50472e-40	1.48493e-38
203	AK1	1.02283	4.38436e-68	1.8379e-66
9311	ASIC3	1.02191	0.000135598	0.000430734
441250	TYW1B	1.02148	1.75094e-05	6.27052e-05
8287	USP9Y	1.01924	1.0804e-44	2.81377e-43
100142659	CTAGE8	1.01749	7.80336e-07	3.29352e-06
8416	ANXA9	1.01694	0.000131894	0.000420091
51134	CEP83	1.0162	1.88139e-23	2.29546e-22
100130733	LRRC70	1.01408	0.000155585	0.000489552
10404	CPQ	1.01306	0.000255666	0.000782707
81629	TSSK3	1.01224	1.11469e-07	5.12308e-07
51057	WDPCP	1.01178	6.54646e-11	4.00685e-10
85015	USP45	1.01178	4.49264e-12	2.95637e-11
100526737	RBM14-RBM4	1.01001	4.99618e-14	3.74702e-13
6007	RHD	1.00959	5.50022e-07	2.36097e-06
401258	RAB44	1.0091	3.2195e-08	1.55527e-07
7582	ZNF33B	1.0087	2.03612e-23	2.47698e-22
57189	KIAA1147	1.0083	8.55198e-36	1.71472e-34
145864	HAPLN3	1.00706	9.21892e-77	4.45992e-75
9021	SOCS3	1.00633	3.39784e-86	1.92336e-84
7091	TLE4	1.0019	1.83062e-22	2.11564e-21
57337	SENP7	1.00166	1.45839e-61	5.51604e-60
144811	LACC1	1	1.36467e-09	7.52266e-09
9578	CDC42BPB	1	8.88866e-23	1.04615e-21
2570	GABRR2	1	6.82294e-05	0.000226641
285025	CCDC141	1	0.000202178	0.000626447
7273	TTN	1	4.02094e-29	6.26559e-28
55604	CARMIL1	1	0.000150616	0.000475447
