# Supplementary material for: CD4+ anti-TGF-β CAR T cells and CD8+ conventional CAR T cells exhibit synergistic antitumor effects
Source: Cell Rep Med. 2025 Mar 18;6(3):102020. doi: 10.1016/j.xcrm.2025.102020 (PMC11970399; doi:10.1016/j.xcrm.2025.102020)
Supplement: Table S2. Downregulated DEGs of CAR+CD4+ T cells, related to Figure 2 [file mmc3.xlsx]

## Sheet: Downregulated DEGs in CAR+CD4+ 
Supplemental Excel table 2. Downregulated DEGs of CAR+CD4+ T cells, related to Figure 2
CAR+CD4+ T28z Tcells (T) compared to CAR+CD4+ G28z Tcells (G)
|Log2FC|≥1, p.adj<0.05
Gene ID	Gene Symbol	log2 (T / G)	FDR (T / G)	Pvalue (T / G)
5133	PDCD1	-1	0	0
81831	NETO2	-1	2.4013e-20	2.17592e-21
7083	TK1	-1.00413	4.06102e-86	7.05224e-88
1050	CEBPA	-1.00839	5.28095e-50	1.70404e-51
10079	ATP9A	-1.00846	1.50189e-36	7.1295e-38
4174	MCM5	-1.0088	3.81242e-254	1.55777e-256
347240	KIF24	-1.01282	2.73455e-15	3.14172e-16
2214	FCGR3A	-1.01306	3.71817e-07	7.98952e-08
84733	CBX2	-1.01911	4.27827e-06	1.02496e-06
949	SCARB1	-1.01947	6.24023e-08	1.25015e-08
284207	METRNL	-1.01975	4.93391e-10	8.12634e-11
80178	TEDC2	-1.02008	3.26302e-08	6.3037e-09
51744	CD244	-1.02205	7.1917e-20	6.66362e-21
993	CDC25A	-1.02241	2.74334e-27	1.8001e-28
90102	PHLDB2	-1.03317	0.000155069	4.56672e-05
286	ANK1	-1.03634	7.13932e-11	1.11109e-11
4171	MCM2	-1.03785	9.01771e-156	7.53192e-158
137392	FAM92A	-1.03953	0.000209751	6.28926e-05
440836	ODF3B	-1.04127	0.000499458	0.000158913
730394	GTF2H2C_2	-1.04551	4.38022e-05	1.19626e-05
2037	EPB41L2	-1.04891	1.588e-10	2.52866e-11
100528064	NEDD8-MDP1	-1.05367	6.30163e-05	1.76152e-05
2237	FEN1	-1.05405	5.17067e-94	8.20248e-96
4232	MEST	-1.05478	4.06788e-13	5.44356e-14
3604	TNFRSF9	-1.0555	6.1821e-15	7.29578e-16
113130	CDCA5	-1.05667	3.89579e-97	6.03962e-99
6509	SLC1A4	-1.05919	7.76674e-97	1.20874e-98
64218	SEMA4A	-1.06413	2.06041e-08	3.90242e-09
9435	CHST2	-1.06778	1.80975e-26	1.23318e-27
80727	TTYH3	-1.06824	4.03809e-48	1.37579e-49
4643	MYO1E	-1.07643	1.00844e-54	2.97526e-56
57332	CBX8	-1.07654	0.000109268	3.15158e-05
11098	PRSS23	-1.07721	1.32672e-11	1.95875e-12
100462983	MTRNR2L3	-1.07914	7.85087e-07	1.74265e-07
51659	GINS2	-1.08174	4.71965e-39	2.03624e-40
102724219	LOC102724219	-1.08746	1.29376e-05	3.28766e-06
9495	AKAP5	-1.08746	1.46449e-26	9.89998e-28
51232	CRIM1	-1.08905	1.92875e-21	1.66311e-22
3820	KLRB1	-1.09205	7.2849e-19	7.04764e-20
9920	KBTBD11	-1.09516	7.98507e-06	1.97348e-06
9891	NUAK1	-1.09803	3.74695e-08	7.30388e-09
29015	SLC43A3	-1.09943	1.24212e-79	2.37348e-81
57205	ATP10D	-1.1008	7.51807e-09	1.36339e-09
23648	SSBP3	-1.10114	5.53167e-63	1.37278e-64
58489	ABHD17C	-1.10343	8.27246e-07	1.84269e-07
1117	CHI3L2	-1.10559	1.32219e-09	2.25476e-10
4818	NKG7	-1.10834	3.51326e-305	1.22443e-307
1154	CISH	-1.12014	1.03406e-25	7.332e-27
51225	ABI3	-1.13423	1.55064e-103	2.18032e-105
9628	RGS6	-1.1375	0.000361737	0.000112355
7982	ST7	-1.13911	9.82819e-09	1.803e-09
2793	GNGT2	-1.13985	6.13266e-10	1.01818e-10
285093	RTP5	-1.14169	2.49871e-14	3.06296e-15
57085	AGTRAP	-1.14851	6.75153e-25	4.9819e-26
57156	TMEM63C	-1.15612	0.00016102	4.75454e-05
1959	EGR2	-1.15864	2.8597e-40	1.18395e-41
55536	CDCA7L	-1.15895	1.51665e-19	1.42442e-20
116449	CLNK	-1.16294	0.00070508	0.00022942
9429	ABCG2	-1.1745	1.08571e-07	2.21486e-08
4810	NHS	-1.1822	4.70303e-05	1.29092e-05
59067	IL21	-1.19902	0.000825687	0.000270648
100170841	EPOP	-1.2076	4.0923e-15	4.75328e-16
719	C3AR1	-1.2115	0.000990673	0.000328478
3662	IRF4	-1.21185	3.73541e-54	1.1178e-55
63875	MRPL17	-1.21554	4.25007e-28	2.7045e-29
89927	C16orf45	-1.22556	1.08445e-10	1.71054e-11
80381	CD276	-1.22732	4.00687e-13	5.35228e-14
2672	GFI1	-1.23121	1.05712e-25	7.50186e-27
605	BCL7A	-1.24431	1.10696e-07	2.26154e-08
5740	PTGIS	-1.24489	1.6766e-13	2.18516e-14
915	CD3D	-1.24733	0	0
5738	PTGFRN	-1.25807	3.74259e-15	4.33584e-16
5453	POU3F1	-1.27701	1.8402e-10	2.9402e-11
91319	DERL3	-1.27928	0.000872686	0.000286578
10417	SPON2	-1.30596	9.12165e-11	1.43112e-11
29988	SLC2A8	-1.30787	2.15386e-20	1.94782e-21
4345	CD200	-1.31496	5.70788e-45	2.11276e-46
79047	KCTD15	-1.32496	2.7912e-06	6.56456e-07
53637	S1PR5	-1.3322	0.000297071	9.11098e-05
11031	RAB31	-1.33298	1.5423e-06	3.52536e-07
201633	TIGIT	-1.33319	1.55333e-84	2.7348e-86
8645	KCNK5	-1.33527	2.56441e-49	8.4597e-51
7161	TP73	-1.34165	3.56142e-35	1.73984e-36
478	ATP1A3	-1.34514	3.92524e-08	7.66792e-09
3672	ITGA1	-1.34539	7.2643e-17	7.73922e-18
943	TNFRSF8	-1.34577	1.76088e-34	8.79274e-36
414062	CCL3L3	-1.35037	1.03864e-05	2.60752e-06
5732	PTGER2	-1.36257	0.000699592	0.000227424
952	CD38	-1.36405	9.47317e-10	1.60125e-10
57823	SLAMF7	-1.36629	1.26434e-24	9.4738e-26
1232	CCR3	-1.37132	3.66577e-11	5.59492e-12
115265	DDIT4L	-1.3744	4.95834e-05	1.36576e-05
3680	ITGA9	-1.38187	0.000100283	2.87256e-05
5468	PPARG	-1.38688	3.16719e-14	3.90332e-15
1512	CTSH	-1.40077	5.12349e-64	1.25917e-65
8835	SOCS2	-1.40336	8.64852e-09	1.57879e-09
8482	SEMA7A	-1.40551	2.30316e-12	3.22736e-13
54065	SMIM11A	-1.41163	2.21539e-06	5.14112e-07
23127	COLGALT2	-1.41504	4.49996e-08	8.86094e-09
55353	LAPTM4B	-1.42693	1.78354e-11	2.65892e-12
2171	FABP5	-1.44599	5.68962e-98	8.71802e-100
10663	CXCR6	-1.4577	1.47345e-108	1.93898e-110
3696	ITGB8	-1.48187	4.12118e-09	7.29044e-10
6375	XCL1	-1.49369	0.000174786	5.18834e-05
153020	RASGEF1B	-1.50635	1.50985e-05	3.86852e-06
3043	HBB	-1.51865	3.76187e-09	6.63674e-10
1052	CEBPD	-1.52307	5.66918e-24	4.35698e-25
3586	IL10	-1.52644	1.94055e-07	4.0602e-08
3321	IGSF3	-1.53051	5.06968e-08	1.00254e-08
51237	MZB1	-1.545	0.000121039	3.51582e-05
2999	GZMH	-1.545	3.29018e-115	3.97384e-117
2669	GEM	-1.55141	1.00769e-12	1.38359e-13
54438	GFOD1	-1.57699	8.93148e-48	3.06446e-49
6097	RORC	-1.58784	2.72254e-42	1.06991e-43
596	BCL2	-1.60753	3.46208e-31	1.9347e-32
3002	GZMB	-1.61875	0	0
3902	LAG3	-1.6222	0	0
51523	CXXC5	-1.62449	1.39676e-09	2.38696e-10
22806	IKZF3	-1.62556	0	0
5358	PLS3	-1.62882	3.98464e-105	5.41118e-107
26153	KIF26A	-1.64386	4.06995e-05	1.10663e-05
9398	CD101	-1.66297	4.89763e-26	3.4138e-27
8853	ASAP2	-1.66297	0.000640425	0.000207074
115908	CTHRC1	-1.66395	3.37542e-10	5.48846e-11
8277	TKTL1	-1.68608	2.23423e-13	2.93208e-14
114804	RNF157	-1.68899	2.64921e-49	8.77128e-51
23129	PLXND1	-1.69257	1.80435e-22	1.47128e-23
5270	SERPINE2	-1.70854	1.53461e-13	1.9918e-14
84803	GPAT3	-1.7146	9.15382e-06	2.28048e-06
4920	ROR2	-1.73514	8.19327e-31	4.7017e-32
84632	AFAP1L2	-1.75957	5.91551e-12	8.53096e-13
634	CEACAM1	-1.77205	3.62061e-11	5.51946e-12
3382	ICA1	-1.77672	9.38015e-12	1.37022e-12
4613	MYCN	-1.79141	0.000243218	7.36434e-05
3162	HMOX1	-1.80213	6.58539e-58	1.844e-59
256435	ST6GALNAC3	-1.80735	8.94637e-05	2.54812e-05
102724951	LOC102724951	-1.80735	5.18051e-05	1.42976e-05
29995	LMCD1	-1.85171	8.18708e-18	8.32876e-19
23551	RASD2	-1.8606	0.000139132	4.06896e-05
56920	SEMA3G	-1.9098	2.06238e-11	3.08824e-12
84868	HAVCR2	-1.91309	6.41554e-115	7.78716e-117
388372	CCL4L1	-1.93517	5.59988e-19	5.38722e-20
23017	FAIM2	-1.9386	5.52044e-05	1.52955e-05
54498	SMOX	-1.95693	1.61539e-11	2.40144e-12
64759	TNS3	-1.99695	3.47084e-132	3.48294e-134
9560	CCL4L2	-1.99822	4.8634e-12	6.96692e-13
8320	EOMES	-2.00586	1.85449e-72	4.12306e-74
3693	ITGB5	-2.05889	5.43947e-08	1.07927e-08
857	CAV1	-2.06274	8.8583e-11	1.38927e-11
87	ACTN1	-2.08179	2.07146e-30	1.20986e-31
57636	ARHGAP23	-2.09686	4.09393e-10	6.6912e-11
6348	CCL3	-2.12805	2.56987e-140	2.37808e-142
10160	FARP1	-2.16993	2.56868e-12	3.61794e-13
6346	CCL1	-2.19888	8.45053e-25	6.2762e-26
55506	H2AFY2	-2.20945	1.82041e-09	3.1372e-10
4151	MB	-2.21953	1.3809e-13	1.78152e-14
2850	GPR27	-2.26096	4.87264e-09	8.6842e-10
9242	MSC	-2.30965	3.14269e-55	9.17768e-57
84699	CREB3L3	-2.38032	3.97398e-30	2.34494e-31
430	ASCL2	-2.41642	5.01848e-16	5.54258e-17
399694	SHC4	-2.42033	2.49734e-07	5.2717e-08
84830	ADTRP	-2.43063	4.88066e-21	4.30232e-22
27075	TSPAN13	-2.4782	2.7283e-62	6.93468e-64
100996928	C7orf55-LUC7L2	-2.48113	1.03914e-32	5.46358e-34
8038	ADAM12	-2.58496	4.86205e-08	9.60314e-09
5032	P2RY11	-2.62075	5.5356e-24	4.24766e-25
6351	CCL4	-2.64211	0	0
5166	PDK4	-2.65208	5.58264e-05	1.54779e-05
7539	ZFP37	-2.65208	0.000426173	0.000133982
1690	COCH	-2.70044	8.87098e-16	9.99464e-17
5218	CDK14	-2.70044	1.254e-05	3.1821e-06
221749	PXDC1	-2.72247	8.52991e-05	2.4213e-05
79413	ZBED2	-2.75974	8.39276e-65	2.03742e-66
4037	LRP3	-2.7866	6.36896e-08	1.2767e-08
26227	PHGDH	-2.82333	1.34049e-23	1.04633e-24
1439	CSF2RB	-2.8314	1.27258e-18	1.24949e-19
286676	ILDR1	-2.83289	2.84891e-05	7.57336e-06
10563	CXCL13	-2.88685	1.39647e-220	7.3843e-223
60675	PROK2	-2.90689	6.99477e-07	1.54253e-07
50509	COL5A3	-2.97982	7.10694e-33	3.72386e-34
182	JAG1	-3.10434	1.69957e-08	3.1904e-09
2662	GDF10	-3.14296	4.00648e-05	1.08793e-05
51450	PRRX2	-3.19438	0.000124291	3.61774e-05
223117	SEMA3D	-3.45943	0.000626461	0.000202258
1278	COL1A2	-3.49643	8.85127e-16	9.9618e-17
5654	HTRA1	-3.53605	5.18164e-05	1.42976e-05
1281	COL3A1	-3.57878	6.04557e-93	9.73568e-95
5999	RGS4	-3.68182	4.34524e-10	7.12806e-11
942	CD86	-3.73697	1.80331e-25	1.29814e-26
2331	FMOD	-3.75489	0.000368936	0.000114791
64067	NPAS3	-3.80735	0.000680395	0.000220652
64283	ARHGEF28	-3.90689	4.37112e-05	1.19298e-05
50943	FOXP3	-3.94671	2.16362e-111	2.7562e-113
3131	HLF	-3.974	6.7539e-24	5.2028e-25
112268437	LOC112268437	-4.08746	0.000626345	0.000202258
9915	ARNT2	-4.12928	3.86201e-10	6.30286e-11
441452	SPATA31C1	-4.24793	0.000626578	0.000202258
730112	FAM166B	-4.54432	4.96151e-09	8.85154e-10
112267939	LOC112267939	-4.80735	0.000323415	9.96752e-05
9671	WSCD2	-5.24793	5.02932e-08	9.9426e-09
117157	SH2D1B	-5.45943	2.9805e-06	7.03664e-07
100529239	RPS10-NUDT3	-5.64386	7.70534e-07	1.70895e-07
729873	TBC1D3	-5.85798	3.91067e-07	8.42196e-08
3605	IL17A	-6.12928	3.90957e-07	8.42196e-08
100534592	URGCP-MRPS24	-6.70044	8.52981e-05	2.42076e-05
2848	GPR25	-6.93782	4.10075e-38	1.83329e-39
6349	CCL3L1	-7.12928	1.14804e-05	2.89734e-06
100533496	TVP23C-CDRT4	-7.21917	2.71361e-23	2.13932e-24
3040	HBA2	-8.46352	5.51304e-11	8.51702e-12
8363	HIST1H4J	-10.5746	1.32011e-26	8.90808e-28
