# Supplementary material for: CD4+ anti-TGF-β CAR T cells and CD8+ conventional CAR T cells exhibit synergistic antitumor effects
Source: Cell Rep Med. 2025 Mar 18;6(3):102020. doi: 10.1016/j.xcrm.2025.102020 (PMC11970399; doi:10.1016/j.xcrm.2025.102020)
Supplement: Table S3. Upregulated DEGs of tumor-infiltrating CD3+ cells, related to Figure 2 [file mmc4.xlsx]

## Sheet: Upregulated DEGs  
Supplemental Excel table 3. Upregulated DEGs of tumor-infiltrating CD3+ cells, related to Figure 2
Tumor-infiltrating CAR-T28z T cells compared to tumor-infiltrating CAR-G28z T cells,
|Log2FC|≥1, p.adj<0.05
Gene ID	Gene Symbol	log2(FC)	FDR (T / G)	Pvalue
6291	SAA4	10.978	9.77598e-55	2.75488e-56
552891	DNAJC25-GNG10	8.24793	5.4351e-19	4.19516e-20
728269	MAGEA9B	7.33985	7.16205e-12	8.3706e-13
133584	EGFLAM	7.24793	1.41677e-15	1.30034e-16
102724862	TBC1D3I	7.18982	2.06736e-13	2.1667e-14
6349	CCL3L1	7.10852	0.000141202	3.46862e-05
107987545	LOC107987545	6.58496	5.6204e-07	1.00236e-07
387522	TMEM189-UBE2V1	6.53916	2.93266e-11	3.61026e-12
8647	ABCB11	6.49185	7.53412e-29	3.96288e-30
202658	TRIM39-RPP21	6.44294	8.9267e-06	1.86461e-06
127	ADH4	6.22882	2.24923e-06	4.3232e-07
2346	FOLH1	6.12928	5.61863e-07	1.00236e-07
100861540	CYP3A7-CYP3A51P	6.02237	4.47762e-06	8.97836e-07
729873	TBC1D3	5.97728	4.47887e-06	8.97836e-07
105373154	LOC105373154	5.70044	0.000279391	7.20356e-05
267004	PGBD3	5.64386	7.12126e-05	1.67018e-05
6514	SLC2A2	5.47573	6.90663e-11	8.7622e-12
101927824	LOC101927824	5.39232	0.000279452	7.20356e-05
112268350	LOC112268350	5.2854	0.00014117	3.46862e-05
2982	GUCY1A1	5.27302	6.33821e-28	3.44414e-29
3080	CFHR2	5.26303	2.22355e-15	2.06328e-16
441294	CTAGE15	5.12928	0.000550396	0.000149602
110354863	ZNF660-ZNF197	4.52356	1.37817e-07	2.32402e-08
131669	UROC1	4.52356	2.12295e-20	1.52542e-21
10814	CPLX2	4.45943	0.000569317	0.000155257
58510	PRODH2	4.30743	1.88581e-10	2.48138e-11
347853	TBX10	4.21594	5.05162e-09	7.55162e-10
121643	FOXN4	4.16993	7.9489e-12	9.317e-13
343413	FCRL6	4.12928	0.0001613	4.00126e-05
51085	MLXIPL	4.12338	4.13548e-12	4.7451e-13
3078	CFHR1	4.10528	3.11525e-95	4.5293e-97
3742	KCNA6	4.08746	0.000304465	7.89278e-05
1363	CPE	4.06077	1.28322e-106	1.61357e-108
733	C8G	3.88264	6.86508e-17	5.86156e-18
81494	CFHR5	3.848	1.71025e-06	3.23444e-07
10599	SLCO1B1	3.7625	3.33951e-08	5.35402e-09
51760	SYT17	3.67807	1.11336e-05	2.35496e-06
9447	AIM2	3.66297	3.19914e-06	6.2837e-07
112267876	LOC112267876	3.63876	4.15113e-40	1.55428e-41
3547	IGSF1	3.61961	1.04312e-26	5.93758e-28
4036	LRP2	3.58496	9.85613e-10	1.38043e-10
3240	HP	3.55246	0	0
102724652	CRYAA2	3.47947	0.000131171	3.19864e-05
26471	NUPR1	3.45407	8.94404e-13	9.77046e-14
257194	NEGR1	3.44846	4.15276e-12	4.76726e-13
3231	HOXD1	3.42146	0.000131141	3.19864e-05
51316	PLAC8	3.37869	7.0371e-124	7.3476e-126
10321	CRISP3	3.3401	4.1333e-85	6.77514e-87
4879	NPPB	3.32026	4.14359e-31	2.0283e-32
123876	ACSM2A	3.20696	2.27097e-32	1.0632e-33
165545	DQX1	3.20387	9.32449e-08	1.54989e-08
2326	FMO1	3.16993	3.73281e-08	6.00342e-09
54988	ACSM5	3.16993	0.000238675	6.08946e-05
144423	GLT1D1	3.10434	0.000779903	0.000218026
11343	MGLL	3.09633	3.3965e-93	5.01448e-95
3040	HBA2	3.09586	5.1241e-117	5.69536e-119
10864	SLC22A7	3.09398	8.9745e-61	2.19652e-62
56606	SLC2A9	3.08944	4.94249e-30	2.51092e-31
728047	GOLGA8O	3.06465	3.5058e-26	2.04082e-27
55630	SLC39A4	3.02574	5.0732e-32	2.39506e-33
357	SHROOM2	3	6.56058e-05	1.53058e-05
1233	CCR4	2.99518	1.19834e-27	6.56552e-29
3046	HBE1	2.9925	3.62844e-138	3.21822e-140
6590	SLPI	2.96963	1.78628e-14	1.74476e-15
401258	RAB44	2.94753	0.000319261	8.32474e-05
100533105	C8orf44-SGK3	2.94753	1.16013e-18	9.14348e-20
85453	TSPYL5	2.926	9.24365e-05	2.20324e-05
3043	HBB	2.8939	7.82413e-81	1.35717e-82
10331	B3GNT3	2.89308	0.000238622	6.08946e-05
6906	SERPINA7	2.88042	6.79698e-08	1.11719e-08
10335	MRVI1	2.87447	0.000898194	0.000253616
1733	DIO1	2.85798	2.67581e-07	4.64894e-08
27293	SMPDL3B	2.83289	1.13002e-10	1.45709e-11
3700	ITIH4	2.81816	3.09448e-20	2.24608e-21
3699	ITIH3	2.81629	1.83657e-31	8.84574e-33
932	MS4A3	2.80735	6.55901e-05	1.53058e-05
55908	ANGPTL8	2.79181	7.07425e-06	1.45544e-06
58985	IL22RA1	2.78374	3.65021e-20	2.65764e-21
10747	MASP2	2.76721	5.24797e-20	3.8504e-21
3929	LBP	2.71693	7.56339e-24	4.78072e-25
103344718	HOTS	2.69707	9.82849e-19	7.7242e-20
9022	CLIC3	2.6877	4.72806e-23	3.07348e-24
2938	GSTA1	2.67026	4.36192e-128	4.30952e-130
348158	ACSM2B	2.67004	1.56951e-30	7.8678e-32
151242	PPP1R1C	2.65711	2.3464e-09	3.40224e-10
1	A1BG	2.63517	5.79554e-208	2.96056e-210
2984	GUCY2C	2.62803	2.56737e-06	4.98514e-07
339221	ENPP7	2.58203	1.79662e-19	1.3454e-20
284111	SLC13A5	2.56847	1.92646e-83	3.26592e-85
83854	ANGPTL6	2.55459	3.78974e-05	8.55212e-06
1579	CYP4A11	2.55254	1.08021e-05	2.28e-06
4143	MAT1A	2.53721	1.87997e-85	3.04992e-87
23566	LPAR3	2.52356	4.52675e-14	4.5359e-15
120224	TMEM45B	2.51766	3.14895e-117	3.48234e-119
2267	FGL1	2.49228	2.20901e-106	2.8025e-108
100529257	SYNJ2BP-COX16	2.47999	0.000112839	2.72692e-05
100528017	SAA2-SAA4	2.47393	9.24864e-10	1.29223e-10
6280	S100A9	2.43738	0	0
257101	ZNF683	2.42742	3.55854e-10	4.79026e-11
116519	APOA5	2.42223	1.36921e-05	2.93226e-06
6097	RORC	2.39855	0.000550393	0.000149632
7789	ZXDA	2.39232	6.72648e-05	1.57193e-05
2041	EPHA1	2.38857	1.07819e-18	8.47952e-20
7474	WNT5A	2.37851	0.000923011	0.000260986
5346	PLIN1	2.37504	6.62146e-05	1.54627e-05
1953	MEGF6	2.36257	1.35786e-05	2.9049e-06
2705	GJB1	2.36049	1.0885e-95	1.56425e-97
1588	CYP19A1	2.34792	1.36885e-05	2.93226e-06
3606	IL18	2.34438	4.78773e-06	9.63782e-07
1551	CYP3A7	2.31841	1.10626e-15	1.00913e-16
100534592	URGCP-MRPS24	2.30778	0.000549233	0.000149163
256979	SUN3	2.29956	0.000193161	4.835e-05
23508	TTC9	2.29956	9.83784e-07	1.80697e-07
112267923	112267923	2.28293	0.000318758	8.30982e-05
3827	KNG1	2.27096	1.3924e-100	1.8681e-102
4112	MAGEB1	2.26849	5.71778e-07	1.02133e-07
286256	LCN12	2.26303	7.85355e-06	1.63164e-06
56301	SLC7A10	2.26303	4.56672e-17	3.86584e-18
2638	GC	2.25431	1.38355e-279	4.89298e-282
7226	TRPM2	2.24101	6.14428e-08	1.00611e-08
148738	HJV	2.23563	7.75887e-26	4.55584e-27
27445	PCLO	2.2303	2.97448e-18	2.38606e-19
5313	PKLR	2.20294	9.16793e-22	6.2787e-23
57282	SLC4A10	2.1822	1.86006e-05	4.0461e-06
79799	UGT2A3	2.17911	6.63193e-20	4.89558e-21
100526772	TMEM110-MUSTN1	2.17544	0.00087052	0.000245362
6261	RYR1	2.16993	1.39461e-14	1.35124e-15
929	CD14	2.16227	2.02693e-05	4.43072e-06
2165	F13B	2.15843	7.98341e-10	1.10784e-10
2161	F12	2.15507	1.83399e-148	1.48251e-150
732	C8B	2.15024	2.59634e-14	2.55932e-15
4063	LY9	2.1486	1.33477e-08	2.06128e-09
7365	UGT2B10	2.14684	3.22855e-13	3.429e-14
139728	PNCK	2.14608	1.31136e-27	7.2068e-29
63970	TP53AIP1	2.13029	6.72486e-05	1.57193e-05
720	C4A	2.12863	5.28117e-49	1.66019e-50
256394	SERPINA11	2.12079	2.51758e-38	9.77974e-40
23209	MLC1	2.11548	0.000277371	7.14838e-05
375704	ENHO	2.10806	0.000491808	0.000132573
95	ACY1	2.08888	6.8405e-86	1.10207e-87
79841	AGBL2	2.08746	0.000250496	6.41074e-05
200931	SLC51A	2.08605	4.17137e-64	9.60066e-66
23576	DDAH1	2.07418	2.66534e-148	2.1695e-150
3126	HLA-DRB4	2.06817	3.28471e-06	6.461e-07
80201	HKDC1	2.06774	2.24853e-06	4.31934e-07
56963	RGMA	2.06529	2.24787e-06	4.31934e-07
5923	RASGRF1	2.06413	0.000308371	8.01134e-05
3003	GZMK	2.04277	2.61352e-104	3.41838e-106
53841	CDHR5	2.03196	1.83833e-52	5.49002e-54
5005	ORM2	2.02489	8.25536e-168	5.56104e-170
6564	SLC15A1	2.0177	3.47703e-16	3.09564e-17
6846	XCL2	2.00752	5.78242e-27	3.246e-28
84069	PLEKHN1	2	1.38093e-06	2.58604e-07
5590	PRKCZ	2	6.56216e-05	1.53058e-05
597	BCL2A1	1.99461	5.33504e-14	5.37278e-15
92162	TMEM88	1.99286	1.63363e-08	2.54206e-09
313	AOAH	1.98567	5.59737e-38	2.19634e-39
978	CDA	1.98334	2.32531e-11	2.8417e-12
969	CD69	1.97882	1.17442e-97	1.64158e-99
346606	MOGAT3	1.96791	4.01512e-19	3.07434e-20
8856	NR1I2	1.96347	0.000869054	0.0002449
146850	PIK3R6	1.96347	3.82648e-05	8.63934e-06
92292	GLYATL1	1.95777	2.22578e-07	3.82084e-08
8529	CYP4F2	1.95109	8.73615e-05	2.07296e-05
212	ALAS2	1.94937	0.000718779	0.000199405
8787	RGS9	1.94376	1.47437e-21	1.01635e-22
2999	GZMH	1.94109	1.97257e-56	5.32618e-58
27087	B3GAT1	1.93289	3.02576e-05	6.73466e-06
26157	GIMAP2	1.93252	5.16898e-15	4.88636e-16
132014	IL17RE	1.93161	1.05502e-09	1.48178e-10
55784	MCTP2	1.93105	5.07451e-27	2.84006e-28
1844	DUSP2	1.92695	5.63326e-218	2.62468e-220
123264	SLC51B	1.91864	1.43806e-26	8.2099e-28
115004	CGAS	1.90958	8.67761e-11	1.10967e-11
9971	NR1H4	1.90733	2.61552e-72	5.18288e-74
2838	GPR15	1.89812	0.000636506	0.000174759
4145	MATK	1.8975	1.83072e-37	7.2452e-39
5004	ORM1	1.89675	6.5823e-235	2.84516e-237
254295	PHYHD1	1.87619	6.59057e-09	9.92248e-10
5169	ENPP3	1.8606	1.15198e-28	6.0852e-30
10346	TRIM22	1.85992	5.79042e-24	3.6438e-25
3250	HPR	1.85722	4.67447e-28	2.5322e-29
1675	CFD	1.85077	8.80841e-10	1.22776e-10
57415	C3orf14	1.848	1.75532e-06	3.32362e-07
8604	SLC25A12	1.84503	3.49446e-17	2.94638e-18
653075	GOLGA8T	1.84503	2.49088e-07	4.30108e-08
117289	TAGAP	1.83925	2.84172e-32	1.3352e-33
4622	MYH4	1.8365	5.83145e-09	8.7534e-10
3738	KCNA3	1.83566	2.52177e-17	2.11068e-18
6515	SLC2A3	1.83311	0	0
3575	IL7R	1.82746	4.05966e-170	2.64354e-172
10800	CYSLTR1	1.82728	2.20313e-15	2.0431e-16
29125	C11orf21	1.82635	1.09269e-11	1.29424e-12
2841	GPR18	1.81959	7.43935e-11	9.46728e-12
3586	IL10	1.8178	2.408e-05	5.29884e-06
5348	FXYD1	1.81563	1.09508e-09	1.5399e-10
80328	ULBP2	1.81203	3.15346e-06	6.18512e-07
344	APOC2	1.81157	0	0
197257	LDHD	1.80735	1.67659e-14	1.63104e-15
27076	LYPD3	1.80162	3.15255e-06	6.18512e-07
321	APBA2	1.79909	1.04712e-07	1.74872e-08
4068	SH2D1A	1.79717	8.24865e-60	2.05128e-61
3640	INSL3	1.79176	0.00026673	6.85616e-05
26232	FBXO2	1.78543	7.58936e-85	1.24828e-86
10202	DHRS2	1.77998	0.000140611	3.45174e-05
9153	SLC28A2	1.77293	1.08643e-11	1.28623e-12
11213	IRAK3	1.7668	7.3496e-25	4.48056e-26
3117	HLA-DQA1	1.76415	1.33719e-48	4.2411e-50
11262	SP140	1.76285	2.42168e-34	1.06851e-35
9651	PLCH2	1.75899	1.4284e-09	2.02866e-10
2207	FCER1G	1.75584	2.64502e-11	3.2428e-12
1437	CSF2	1.7351	1.18691e-12	1.31257e-13
722	C4BPA	1.72692	1.83177e-44	6.32388e-46
11043	MID2	1.72583	1.54747e-07	2.62082e-08
345	APOC3	1.72096	1.1817e-189	6.76622e-192
203062	TSNARE1	1.71882	2.25093e-05	4.94184e-06
50852	TRAT1	1.71643	1.21033e-63	2.81282e-65
84636	GPR174	1.71413	1.12273e-06	2.07794e-07
27134	TJP3	1.71	9.97537e-11	1.27898e-11
3115	HLA-DPB1	1.70882	6.63724e-43	2.35474e-44
9751	SNPH	1.70627	8.18922e-05	1.93767e-05
8821	INPP4B	1.70044	1.92921e-29	9.93088e-31
10551	AGR2	1.69915	5.99667e-54	1.72016e-55
3958	LGALS3	1.68947	1.00593e-128	9.8255e-131
462	SERPINC1	1.68856	3.51426e-142	2.99858e-144
3131	HLF	1.68684	1.10657e-17	9.10652e-19
5294	PIK3CG	1.6845	1.08579e-24	6.69856e-26
57091	CASS4	1.6744	3.91182e-22	2.6395e-23
388595	TMEM82	1.67304	1.24362e-15	1.13932e-16
1373	CPS1	1.67112	1.10828e-11	1.31458e-12
102800317	TPTEP2-CSNK1E	1.66192	1.08703e-08	1.66954e-09
5966	REL	1.6614	1.06716e-135	9.76464e-138
6322	SCML1	1.66025	1.78631e-06	3.3853e-07
22837	COBLL1	1.65605	3.61078e-34	1.59925e-35
164656	TMPRSS6	1.6495	2.25694e-06	4.34182e-07
1910	EDNRB	1.64748	4.24062e-21	2.97562e-22
55809	TRERF1	1.64483	4.24925e-34	1.88681e-35
5791	PTPRE	1.64155	2.16229e-12	2.4337e-13
54996	MTARC2	1.63986	1.21839e-25	7.2157e-27
256380	SCML4	1.63811	1.99284e-20	1.43081e-21
28234	SLCO1B3	1.62678	0.000299829	7.76922e-05
51176	LEF1	1.62344	3.52465e-07	6.1811e-08
84969	TOX2	1.61913	3.24894e-12	3.70964e-13
6351	CCL4	1.61748	3.58155e-29	1.85973e-30
89944	GLB1L2	1.61546	1.71548e-09	2.45178e-10
8653	DDX3Y	1.61443	6.60181e-159	4.89188e-161
116984	ARAP2	1.61178	3.37817e-80	5.9356e-82
8519	IFITM1	1.60614	6.27043e-148	5.13912e-150
254065	BRWD3	1.60528	1.23319e-17	1.01832e-18
728833	FAM72D	1.60334	8.28737e-09	1.25888e-09
55619	DOCK10	1.59474	1.10775e-87	1.75359e-89
6875	TAF4B	1.59455	2.4822e-07	4.2847e-08
105369230	105369230	1.5916	1.07831e-07	1.80323e-08
4929	NR4A2	1.59027	1.70149e-179	1.03155e-181
10894	LYVE1	1.58965	2.41391e-17	2.01498e-18
100507436	MICA	1.58816	1.53586e-08	2.38474e-09
149628	PYHIN1	1.5861	7.54239e-22	5.14004e-23
128611	ZNF831	1.58496	1.33451e-18	1.05478e-19
2043	EPHA4	1.58496	3.05172e-12	3.4776e-13
9108	MTMR7	1.58496	5.35308e-09	8.00528e-10
85460	ZNF518B	1.58496	2.12184e-11	2.58232e-12
84002	B3GNT5	1.58496	6.63378e-06	1.35848e-06
10045	SH2D3A	1.58077	6.86679e-13	7.45502e-14
79919	MAB21L4	1.57808	1.12239e-06	2.07794e-07
8926	SNURF	1.57418	7.06013e-08	1.16242e-08
23650	TRIM29	1.57399	5.23731e-05	1.20775e-05
85444	LRRCC1	1.57347	0.000589044	0.000160967
2051	EPHB6	1.57289	2.35704e-06	4.54366e-07
5142	PDE4B	1.57063	3.47292e-109	4.19152e-111
4065	LY75	1.56961	1.0715e-14	1.02976e-15
158219	TTC39B	1.56799	2.94973e-05	6.5555e-06
1370	CPN2	1.56683	7.22966e-34	3.2305e-35
221188	ADGRG5	1.56653	1.32376e-11	1.58355e-12
959	CD40LG	1.5659	2.7461e-15	2.56358e-16
3697	ITIH1	1.56454	1.92908e-14	1.88858e-15
57402	S100A14	1.56294	4.6214e-05	1.05794e-05
29909	GPR171	1.56134	1.92876e-42	6.8861e-44
57194	ATP10A	1.55873	7.98476e-12	9.368e-13
8807	IL18RAP	1.5544	2.44168e-37	9.73162e-39
2859	GPR35	1.5501	2.70522e-22	1.8132e-23
2775	GNAO1	1.54934	6.36476e-08	1.04329e-08
3113	HLA-DPA1	1.54733	2.92393e-48	9.3722e-50
1234	CCR5	1.546	2.07344e-66	4.6092e-68
3004	GZMM	1.54352	2.45126e-16	2.16174e-17
944	TNFSF8	1.53892	3.94451e-31	1.92864e-32
9760	TOX	1.53842	7.14942e-23	4.67558e-24
333929	SNAI3	1.53528	3.12414e-07	5.44892e-08
9582	APOBEC3B	1.53287	1.55147e-05	3.34698e-06
3109	HLA-DMB	1.53227	3.12515e-07	5.44892e-08
171389	NLRP6	1.52793	0.000224228	5.69066e-05
1540	CYLD	1.52708	5.4639e-90	8.28142e-92
5164	PDK2	1.52466	1.00699e-08	1.54322e-09
2123	EVI2A	1.52319	1.00217e-28	5.28258e-30
57823	SLAMF7	1.52274	2.76599e-20	1.99678e-21
9050	PSTPIP2	1.5214	6.11323e-11	7.72132e-12
130951	M1AP	1.51625	0.00019611	4.9154e-05
257068	PLCXD2	1.51171	3.73558e-07	6.57616e-08
2022	ENG	1.5112	1.97243e-10	2.602e-11
23308	ICOSLG	1.50901	2.12278e-10	2.8075e-11
55024	BANK1	1.50901	0.000333769	8.72364e-05
100	ADA	1.50589	2.20654e-25	1.32041e-26
10451	VAV3	1.5057	6.88295e-10	9.4856e-11
55655	NLRP2	1.50524	0.000719033	0.000199516
55679	LIMS2	1.50524	0.000106535	2.5638e-05
2762	GMDS	1.50475	6.02649e-42	2.15836e-43
54578	UGT1A6	1.5025	1.89093e-15	1.7472e-16
12	SERPINA3	1.5022	3.56841e-13	3.80198e-14
642778	NPIPA3	1.50161	4.90537e-10	6.68588e-11
10125	RASGRP1	1.49878	1.56163e-121	1.65683e-123
79776	ZFHX4	1.49476	2.14387e-05	4.69958e-06
2533	FYB1	1.49421	1.38134e-90	2.07038e-92
940	CD28	1.49377	1.84367e-65	4.17088e-67
3702	ITK	1.49069	1.92393e-107	2.38682e-109
145864	HAPLN3	1.4891	1.9189e-19	1.44128e-20
3798	KIF5A	1.48794	4.00484e-07	7.05916e-08
133418	EMB	1.48193	5.74205e-138	5.1251e-140
22914	KLRK1	1.48068	6.95601e-36	2.91298e-37
622	BDH1	1.4794	1.17744e-12	1.30144e-13
6451	SH3BGRL	1.47759	8.54704e-31	4.23178e-32
3458	IFNG	1.4749	7.27158e-35	3.14718e-36
57126	CD177	1.47032	7.57946e-07	1.37302e-07
9674	KIAA0040	1.47014	3.02926e-23	1.95727e-24
5783	PTPN13	1.46815	1.85311e-07	3.15822e-08
201799	TMEM154	1.46467	9.94824e-13	1.09233e-13
2124	EVI2B	1.45694	1.50015e-79	2.67794e-81
56253	CRTAM	1.45592	1.41623e-25	8.41118e-27
54331	GNG2	1.45398	2.26884e-157	1.71939e-159
54847	SIDT1	1.45279	8.35924e-15	7.99604e-16
8718	TNFRSF25	1.45004	1.03896e-52	3.07944e-54
89857	KLHL6	1.44931	3.17504e-16	2.8143e-17
64919	BCL11B	1.44198	3.49999e-78	6.34612e-80
29933	GPR132	1.4411	1.11626e-25	6.58578e-27
725	C4BPB	1.43675	4.88993e-09	7.30168e-10
4681	NBL1	1.43377	1.44124e-25	8.56782e-27
64386	MMP25	1.43176	3.01093e-23	1.94373e-24
64131	XYLT1	1.43172	1.37317e-19	1.02444e-20
197259	MLKL	1.42968	2.21561e-09	3.20514e-10
8110	DPF3	1.42884	8.56474e-06	1.7842e-06
3122	HLA-DRA	1.42541	3.01161e-94	4.42934e-96
3695	ITGB7	1.4251	1.4441e-58	3.75334e-60
10225	CD96	1.42479	9.39324e-167	6.53846e-169
5330	PLCB2	1.42176	8.10384e-39	3.12526e-40
221061	FAM171A1	1.42084	1.05993e-06	1.95516e-07
347	APOD	1.42039	2.1719e-14	2.13118e-15
3820	KLRB1	1.41409	2.28113e-07	3.9197e-08
3123	HLA-DRB1	1.41393	9.26438e-167	6.39676e-169
91607	SLFN11	1.41137	3.96127e-49	1.24304e-50
445347	TARP	1.41086	5.09083e-46	1.70323e-47
7852	CXCR4	1.41081	0	0
2769	GNA15	1.41002	7.90548e-135	7.27798e-137
219285	SAMD9L	1.40939	5.76564e-11	7.26612e-12
202	CRYBG1	1.40869	9.70079e-59	2.51042e-60
283537	SLC46A3	1.40526	0.000400751	0.000106476
10962	MLLT11	1.40312	1.52275e-08	2.36268e-09
26998	FETUB	1.40255	0.000333626	8.72364e-05
921	CD5	1.40109	2.51095e-202	1.33906e-204
3714	JAG2	1.40088	7.90471e-18	6.45192e-19
246175	CNOT6L	1.39874	1.92688e-223	8.65334e-226
8209	GATD3A	1.39584	1.19007e-14	1.15039e-15
5996	RGS1	1.39386	0	0
51268	PIPOX	1.39278	1.45351e-15	1.3365e-16
259197	NCR3	1.39248	6.95398e-11	8.82618e-12
9615	GDA	1.38663	3.38799e-07	5.92622e-08
261729	STEAP2	1.38316	3.98186e-23	2.58394e-24
963	CD53	1.38075	1.19797e-141	1.02891e-143
389602	LOC389602	1.37851	0.000718297	0.000199191
55825	PECR	1.37833	2.81912e-49	8.79888e-51
2266	FGG	1.37732	0	0
79772	MCTP1	1.37594	9.35491e-16	8.50208e-17
10100	TSPAN2	1.37579	1.01398e-12	1.11507e-13
113791	PIK3IP1	1.37157	2.23916e-33	1.01689e-34
51816	ADA2	1.36955	6.05744e-27	3.40378e-28
1606	DGKA	1.36929	2.72107e-51	8.279e-53
3248	HPGD	1.36782	2.0451e-115	2.31902e-117
64098	PARVG	1.36644	5.25505e-23	3.419e-24
152789	JAKMIP1	1.36643	7.19526e-06	1.48195e-06
3119	HLA-DQB1	1.36493	7.02782e-112	8.36364e-114
5788	PTPRC	1.36379	0	0
4482	MSRA	1.3633	0.00048285	0.000130023
355	FAS	1.36059	2.2261e-18	1.77823e-19
10911	UTS2	1.35896	5.39197e-10	7.3703e-11
8809	IL18R1	1.35808	3.96867e-20	2.89396e-21
5026	P2RX5	1.35765	7.5216e-19	5.87744e-20
160365	CLECL1	1.35763	1.50522e-10	1.96286e-11
9840	TESPA1	1.35606	6.44268e-21	4.56058e-22
91227	GGTLC2	1.35335	5.92594e-05	1.37387e-05
4885	NPTX2	1.35279	1.76657e-09	2.52778e-10
54809	SAMD9	1.35279	2.49849e-22	1.67183e-23
54923	LIME1	1.34902	2.69256e-64	6.16686e-66
4772	NFATC1	1.34881	4.08671e-44	1.41317e-45
80342	TRAF3IP3	1.34706	4.91908e-19	3.78582e-20
5634	PRPS2	1.34631	7.95647e-13	8.66038e-14
3560	IL2RB	1.3447	0	0
6932	TCF7	1.3441	7.60188e-40	2.8634e-41
3821	KLRC1	1.34338	9.48394e-10	1.32618e-10
9452	ITM2A	1.34314	1.48431e-100	1.99974e-102
80714	PBX4	1.34276	2.60395e-46	8.66814e-48
55843	ARHGAP15	1.34198	1.89953e-26	1.09084e-27
340152	ZC3H12D	1.34174	9.84504e-63	2.33774e-64
3709	ITPR2	1.34104	1.03668e-37	4.08526e-39
8224	SYN3	1.34023	6.52601e-12	7.60892e-13
79041	TMEM38A	1.33973	7.04681e-06	1.44939e-06
489	ATP2A3	1.33888	1.06552e-136	9.68978e-139
1842	ECM2	1.3377	1.05063e-07	1.75517e-08
22898	DENND3	1.33751	5.2446e-64	1.21002e-65
51513	ETV7	1.33678	4.92176e-05	1.13167e-05
25981	DNAH1	1.3356	5.97396e-12	6.94514e-13
3932	LCK	1.33536	2.54395e-116	2.85612e-118
4318	MMP9	1.33487	3.202e-06	6.29112e-07
9976	CLEC2B	1.33434	3.72403e-28	2.01316e-29
30009	TBX21	1.33399	1.99289e-22	1.32904e-23
64005	MYO1G	1.33392	1.18071e-97	1.657e-99
8740	TNFSF14	1.33214	3.26166e-15	3.05952e-16
10602	CDC42EP3	1.32878	2.57111e-09	3.74538e-10
2833	CXCR3	1.32788	3.8739e-65	8.78554e-67
926	CD8B	1.32716	2.23381e-23	1.43955e-24
29851	ICOS	1.32552	8.07898e-75	1.53743e-76
51735	RAPGEF6	1.32448	7.8056e-39	3.00586e-40
3676	ITGA4	1.32409	1.16787e-60	2.8715e-62
3263	HPX	1.32349	9.64507e-68	2.117e-69
85450	ITPRIP	1.32258	6.08583e-62	1.46218e-63
114299	PALM2	1.32193	1.86135e-07	3.17434e-08
84553	FAXC	1.32193	0.000333697	8.72364e-05
89795	NAV3	1.32193	3.27755e-05	7.33006e-06
7404	UTY	1.32193	9.86969e-15	9.46856e-16
3557	IL1RN	1.32099	1.35065e-11	1.6195e-12
114836	SLAMF6	1.31998	5.19843e-15	4.91712e-16
400966	RGPD1	1.31727	4.79925e-17	4.06538e-18
28984	RGCC	1.31493	3.71953e-64	8.53984e-66
1604	CD55	1.31197	3.1214e-25	1.87838e-26
3108	HLA-DMA	1.31157	7.50916e-20	5.55578e-21
50804	MYEF2	1.3112	2.0546e-12	2.31134e-13
4050	LTB	1.31087	4.65434e-66	1.03987e-67
3127	HLA-DRB5	1.3101	6.28158e-125	6.48822e-127
100533496	TVP23C-CDRT4	1.30951	9.05246e-09	1.38119e-09
8320	EOMES	1.3091	1.19275e-07	2.00064e-08
8798	DYRK4	1.30855	0.000208981	5.26148e-05
8284	KDM5D	1.30293	3.67218e-23	2.37886e-24
9459	ARHGEF6	1.30263	1.79575e-55	4.9798e-57
721	C4B	1.30248	6.71051e-49	2.11328e-50
335	APOA1	1.30112	0	0
393	ARHGAP4	1.30072	9.07853e-81	1.57985e-82
5141	PDE4A	1.29965	6.11387e-128	6.07474e-130
9806	SPOCK2	1.29956	5.39135e-181	3.23832e-183
3059	HCLS1	1.29802	2.37325e-97	3.34392e-99
255231	MCOLN2	1.29787	2.14956e-96	3.077e-98
127281	PRXL2B	1.29627	1.15732e-14	1.11678e-15
23228	PLCL2	1.29546	5.04283e-13	5.4182e-14
147138	TMC8	1.29458	8.03426e-72	1.60108e-73
3689	ITGB2	1.29272	1.06387e-199	5.85268e-202
1026	CDKN1A	1.29165	1.96608e-88	3.10132e-90
7456	WIPF1	1.2911	2.41436e-276	8.67404e-279
9595	CYTIP	1.29098	6.89225e-149	5.53268e-151
23108	RAP1GAP2	1.29039	2.43227e-10	3.2291e-11
54507	ADAMTSL4	1.29002	1.03537e-17	8.5031e-19
27141	CIDEB	1.28965	1.88122e-35	7.94136e-37
162394	SLFN5	1.28573	1.02933e-33	4.63414e-35
8631	SKAP1	1.28411	1.66765e-24	1.03538e-25
960	CD44	1.28108	7.62027e-257	2.99438e-259
27106	ARRDC2	1.27891	4.33115e-71	8.82568e-73
1803	DPP4	1.27842	4.04398e-140	3.54138e-142
5613	PRKX	1.27767	8.20642e-93	1.22078e-94
150771	ITPRIPL1	1.27646	1.53969e-15	1.41834e-16
23150	FRMD4B	1.27594	1.78413e-75	3.37516e-77
84433	CARD11	1.27344	1.13465e-49	3.51594e-51
1794	DOCK2	1.27152	1.66842e-85	2.69734e-87
5621	PRNP	1.27127	1.2994e-88	2.0278e-90
85315	PAQR8	1.27009	0.000569378	0.000155305
976	ADGRE5	1.26974	4.57781e-245	1.87594e-247
5880	RAC2	1.26858	1.14433e-251	4.56086e-254
51097	SCCPDH	1.26843	3.75438e-109	4.5523e-111
57732	ZFYVE28	1.26837	8.56087e-18	7.0019e-19
57580	PREX1	1.26456	9.30479e-153	7.31262e-155
79931	TNIP3	1.26442	3.04474e-05	6.78034e-06
9770	RASSF2	1.26418	9.13e-54	2.62922e-55
54674	LRRN3	1.26303	2.2137e-11	2.6966e-12
596	BCL2	1.26303	1.00362e-12	1.10255e-13
6095	RORA	1.26259	1.45556e-44	5.00874e-46
6990	DYNLT3	1.26112	7.33995e-06	1.51546e-06
54873	PALMD	1.26076	2.65345e-08	4.21984e-09
150763	GPAT2	1.25952	2.67077e-08	4.25038e-09
3428	IFI16	1.25905	6.35895e-90	9.67372e-92
2113	ETS1	1.25743	2.17603e-296	7.32916e-299
10666	CD226	1.25616	9.70259e-25	5.9477e-26
64577	ALDH8A1	1.25519	1.47474e-14	1.43054e-15
972	CD74	1.25493	0	0
6638	SNRPN	1.25475	1.84176e-07	3.13784e-08
3707	ITPKB	1.25464	4.25741e-35	1.81634e-36
9214	FCMR	1.25461	5.0265e-12	5.82672e-13
356	FASLG	1.25302	2.44223e-09	3.54804e-10
3718	JAK3	1.25191	4.00735e-108	4.92652e-110
353189	SLCO4C1	1.25096	1.41877e-15	1.30377e-16
392636	AGMO	1.25076	4.67249e-24	2.93506e-25
116496	FAM129A	1.24998	9.42759e-164	6.77406e-166
4478	MSN	1.24987	0	0
8728	ADAM19	1.24952	4.32344e-213	2.06294e-215
951	CD37	1.2489	1.63175e-69	3.43498e-71
3067	HDC	1.24701	2.47069e-08	3.91948e-09
57127	RHBG	1.24511	6.07776e-06	1.24019e-06
4600	MX2	1.24489	1.31272e-33	5.91734e-35
26996	GPR160	1.24486	2.13152e-10	2.82144e-11
55466	DNAJA4	1.24439	2.72824e-58	7.16748e-60
10581	IFITM2	1.24429	9.24003e-99	1.27599e-100
90273	CEACAM21	1.24345	8.77104e-05	2.0837e-05
397	ARHGDIB	1.24342	0	0
164668	APOBEC3H	1.24339	7.15723e-08	1.17881e-08
2355	FOSL2	1.24108	0	0
3684	ITGAM	1.24079	9.83297e-31	4.89054e-32
8742	TNFSF12	1.23583	4.33718e-17	3.6691e-18
50615	IL21R	1.235	1.42842e-68	3.0711e-70
11184	MAP4K1	1.2344	2.66806e-54	7.5935e-56
3561	IL2RG	1.23392	4.38104e-207	2.26258e-209
7544	ZFY	1.23217	2.64731e-05	5.84476e-06
29126	CD274	1.23217	0.000620629	0.000170121
79762	C1orf115	1.23198	4.46763e-40	1.68032e-41
7942	TFEB	1.2318	2.93835e-12	3.34016e-13
2995	GYPC	1.23098	4.99926e-33	2.30122e-34
387357	THEMIS	1.22976	1.66564e-22	1.10893e-23
51411	BIN2	1.22941	1.04168e-56	2.79512e-58
5583	PRKCH	1.22937	6.21287e-68	1.35669e-69
23178	PASK	1.2282	1.09443e-16	9.48576e-18
3213	HOXB3	1.22723	4.00358e-06	7.97166e-07
135228	CD109	1.22602	3.25021e-36	1.34103e-37
952	CD38	1.22586	1.0947e-52	3.25694e-54
652968	CASTOR1	1.22412	0.000418438	0.00011141
63940	GPSM3	1.2239	1.90804e-88	2.99906e-90
64092	SAMSN1	1.22271	4.07521e-118	4.48378e-120
150365	MEI1	1.22239	1.1799e-08	1.81417e-09
84532	ACSS1	1.22182	3.82523e-20	2.78722e-21
286530	P2RY8	1.22159	3.58451e-168	2.3945e-170
3106	HLA-B	1.22127	0	0
4837	NNMT	1.22054	1.81569e-12	2.03034e-13
27240	SIT1	1.21482	1.52426e-14	1.48028e-15
51199	NIN	1.21388	7.10345e-37	2.86706e-38
123036	TC2N	1.21368	9.32439e-59	2.40778e-60
28513	CDH19	1.21057	7.44418e-06	1.53948e-06
8309	ACOX2	1.21043	3.13966e-15	2.94156e-16
6595	SMARCA2	1.21035	2.27866e-54	6.47244e-56
374403	TBC1D10C	1.2088	3.5978e-33	1.64399e-34
4277	MICB	1.20876	1.10082e-32	5.09812e-34
925	CD8A	1.20491	7.51915e-109	9.1594e-111
79961	DENND2D	1.20145	4.93395e-15	4.65864e-16
21	ABCA3	1.2003	7.44216e-06	1.53948e-06
55902	ACSS2	1.20001	5.58807e-25	3.39726e-26
5552	SRGN	1.19988	0	0
1043	CD52	1.19957	1.09835e-126	1.12215e-128
6192	RPS4Y1	1.19917	5.11889e-34	2.2787e-35
92558	BICDL1	1.19893	2.24868e-99	3.06742e-101
9046	DOK2	1.19754	5.75321e-41	2.1057e-42
2805	GOT1	1.19723	9.8703e-63	2.34928e-64
57713	SFMBT2	1.19484	4.28301e-47	1.41132e-48
7133	TNFRSF1B	1.19298	6.18996e-301	1.98062e-303
2160	F11	1.19265	1.25954e-09	1.77964e-10
25840	METTL7A	1.19244	5.44457e-48	1.76045e-49
1493	CTLA4	1.19231	1.01949e-24	6.26666e-26
100527949	GIMAP1-GIMAP5	1.1912	1.24835e-07	2.0981e-08
1731	SEPTIN1	1.19097	5.64313e-65	1.28296e-66
200316	APOBEC3F	1.18958	1.97289e-09	2.83518e-10
10320	IKZF1	1.18716	2.91607e-87	4.63258e-89
27071	DAPP1	1.1867	0.000568439	0.000154985
8743	TNFSF10	1.18638	4.01672e-19	3.07782e-20
349667	RTN4RL2	1.18506	2.82238e-10	3.77236e-11
7185	TRAF1	1.18361	5.34686e-56	1.46473e-57
431705	ASTL	1.18259	0.000444473	0.000119165
54810	GIPC2	1.18175	2.47345e-07	4.2682e-08
83259	PCDH11Y	1.18057	1.37472e-05	2.94638e-06
11020	IFT27	1.18057	0.000672906	0.000185546
3071	NCKAP1L	1.18043	2.2792e-74	4.3757e-76
139716	GAB3	1.17906	1.00542e-10	1.29022e-11
84959	UBASH3B	1.17897	1.66101e-06	3.13666e-07
916	CD3E	1.1783	2.03346e-166	1.42687e-168
3603	IL16	1.17775	3.33928e-28	1.80329e-29
285093	RTP5	1.17688	3.45626e-06	6.81784e-07
10550	ARL6IP5	1.17433	3.08609e-90	4.64282e-92
10455	ECI2	1.17306	2.11301e-23	1.35696e-24
6404	SELPLG	1.17306	3.71758e-127	3.7564e-129
55711	FAR2	1.17186	4.44167e-05	1.01455e-05
54518	APBB1IP	1.17175	1.72693e-46	5.7196e-48
51466	EVL	1.17169	7.14132e-101	9.541e-103
100128242	LOC100128242	1.1714	9.08004e-09	1.38642e-09
29767	TMOD2	1.16993	0.000887809	0.000250584
51393	TRPV2	1.1695	3.45538e-25	2.0813e-26
241	ALOX5AP	1.16942	3.88006e-76	7.27484e-78
7074	TIAM1	1.16924	8.86477e-25	5.42416e-26
84958	SYTL1	1.16876	2.45961e-18	1.96753e-19
9021	SOCS3	1.16858	3.93109e-60	9.7538e-62
388323	GLTPD2	1.16789	1.59183e-21	1.1009e-22
8287	USP9Y	1.16651	3.54988e-15	3.33586e-16
9535	GMFG	1.16638	2.36029e-27	1.31171e-28
5502	PPP1R1A	1.16472	6.72605e-05	1.57258e-05
4542	MYO1F	1.16382	2.34514e-67	5.17368e-69
64219	PJA1	1.16375	5.41731e-05	1.25078e-05
23406	COTL1	1.16322	8.37006e-300	2.72518e-302
26999	CYFIP2	1.16269	2.18324e-48	6.98578e-50
7409	VAV1	1.16042	2.94605e-41	1.07e-42
154075	SAMD3	1.16028	6.83144e-14	6.94112e-15
5579	PRKCB	1.16004	3.7284e-36	1.54042e-37
50486	G0S2	1.15994	7.0257e-05	1.64619e-05
79958	DENND1C	1.15927	2.87685e-37	1.14822e-38
64167	ERAP2	1.15858	7.2511e-30	3.70004e-31
1880	GPR183	1.15805	1.43246e-37	5.65298e-39
129607	CMPK2	1.15754	0.000442893	0.000118716
59269	HIVEP3	1.15673	1.56677e-11	1.88744e-12
7421	VDR	1.15559	1.90085e-26	1.09266e-27
3683	ITGAL	1.15507	8.07582e-173	5.07742e-175
3134	HLA-F	1.15406	4.23623e-41	1.5481e-42
84188	FAR1	1.15362	1.6264e-21	1.12572e-22
91862	MARVELD3	1.152	1.88292e-10	2.47652e-11
53827	FXYD5	1.15123	1.73803e-96	2.4684e-98
284361	EMC10	1.15047	1.3559e-22	8.98148e-24
57817	HAMP	1.15019	1.094e-05	2.31156e-06
53347	UBASH3A	1.15009	2.01697e-28	1.08129e-29
3936	LCP1	1.14873	0	0
116535	MRGPRF	1.14785	3.57137e-05	8.0393e-06
4753	NELL2	1.14749	4.62384e-09	6.88618e-10
84247	RTL6	1.14684	0.000410598	0.000109207
2745	GLRX	1.14629	1.78286e-76	3.32272e-78
350	APOH	1.14619	5.56381e-170	3.65424e-172
114801	TMEM200A	1.14618	1.15299e-09	1.62457e-10
283897	C16orf54	1.14581	1.82933e-12	2.04662e-13
26051	PPP1R16B	1.14563	1.05119e-132	9.97254e-135
10046	MAMLD1	1.14534	5.46359e-15	5.171e-16
1890	TYMP	1.14385	3.63363e-31	1.77459e-32
118426	BORCS5	1.14359	1.34687e-19	1.00406e-20
3945	LDHB	1.14242	9.93895e-80	1.75748e-81
23157	SEPTIN6	1.14123	9.30368e-99	1.29e-100
26228	STAP1	1.14074	2.19816e-06	4.21518e-07
3635	INPP5D	1.13926	6.27719e-101	8.35126e-103
56895	AGPAT4	1.1375	2.60167e-07	4.50992e-08
23229	ARHGEF9	1.13465	2.76365e-06	5.38644e-07
10123	ARL4C	1.13339	2.32019e-210	1.13313e-212
10507	SEMA4D	1.13321	7.03227e-164	5.01346e-166
5734	PTGER4	1.13238	8.17419e-66	1.83545e-67
9262	STK17B	1.13212	2.70421e-146	2.24668e-148
54795	TRPM4	1.1321	1.37299e-07	2.31452e-08
399	RHOH	1.1319	6.89633e-35	2.9809e-36
152007	GLIPR2	1.13105	5.76373e-19	4.465e-20
150726	FBXO41	1.1302	1.3727e-09	1.9457e-10
6304	SATB1	1.12912	2.52429e-86	4.0527e-88
56990	CDC42SE2	1.12912	2.47255e-114	2.85924e-116
286151	FBXO43	1.12553	6.4664e-05	1.50643e-05
11035	RIPK3	1.12445	0.00085898	0.000241772
9744	ACAP1	1.1241	3.55972e-77	6.5943e-79
27344	PCSK1N	1.1237	4.80537e-05	1.10248e-05
66002	CYP4F12	1.12341	3.45495e-18	2.77536e-19
55423	SIRPG	1.12224	1.65174e-09	2.35884e-10
115362	GBP5	1.12199	1.9998e-48	6.37636e-50
538	ATP7A	1.12199	6.22515e-07	1.1151e-07
919	CD247	1.12163	2.54803e-70	5.278e-72
4495	MT1G	1.12086	1.37125e-08	2.12146e-09
923	CD6	1.12041	1.86542e-132	1.78018e-134
80833	APOL3	1.12034	1.58587e-21	1.09588e-22
4046	LSP1	1.1203	1.47945e-176	9.05246e-179
170371	TMEM273	1.12014	6.0797e-05	1.41123e-05
201176	ARHGAP27	1.11968	1.67835e-23	1.07594e-24
670	BPHL	1.1189	2.99725e-17	2.51706e-18
54438	GFOD1	1.11884	6.83289e-08	1.12386e-08
27334	P2RY10	1.11821	1.26821e-27	6.95546e-29
1901	S1PR1	1.11786	1.65642e-23	1.06095e-24
1959	EGR2	1.11653	9.80455e-14	1.005e-14
10396	ATP8A1	1.11289	2.61168e-29	1.35026e-30
1510	CTSE	1.1124	9.93454e-08	1.65576e-08
9516	LITAF	1.1117	1.0065e-89	1.54246e-91
55422	ZNF331	1.11146	1.70129e-59	4.27854e-61
2886	GRB7	1.10825	3.77117e-06	7.48348e-07
80022	MYO15B	1.10806	1.57008e-05	3.3924e-06
101	ADAM8	1.10773	2.10594e-59	5.31982e-61
11178	LZTS1	1.10692	2.49536e-06	4.83132e-07
2262	GPC5	1.10692	7.42462e-05	1.74717e-05
962	CD48	1.10636	1.7878e-34	7.80794e-36
3937	LCP2	1.10423	7.43337e-37	3.01274e-38
11010	GLIPR1	1.10414	3.98902e-46	1.33012e-47
5187	PER1	1.10321	4.09258e-100	5.5597e-102
8635	RNASET2	1.10217	1.74608e-35	7.36108e-37
10235	RASGRP2	1.10133	6.37482e-22	4.33362e-23
814	CAMK4	1.10077	2.53091e-36	1.03998e-37
1441	CSF3R	1.10017	5.64038e-53	1.66545e-54
101928212	LOC101928212	1.09954	0.000123309	2.99446e-05
126626	GABPB2	1.09954	7.56301e-05	1.78228e-05
864	RUNX3	1.09951	8.48441e-189	4.90566e-191
28951	TRIB2	1.0979	2.68648e-14	2.64968e-15
1528	CYB5A	1.09619	1.93832e-27	1.07394e-28
3001	GZMA	1.09573	4.80843e-149	3.83292e-151
54587	MXRA8	1.09478	7.56625e-08	1.2483e-08
137835	TMEM71	1.09464	6.51117e-10	8.9513e-11
10219	KLRG1	1.09412	3.47706e-05	7.81528e-06
55810	FOXJ2	1.09357	4.02957e-24	2.52668e-25
727851	RGPD8	1.09311	2.21097e-14	2.172e-15
917	CD3G	1.09218	7.11738e-18	5.8013e-19
368	ABCC6	1.09211	2.06699e-23	1.32624e-24
3783	KCNN4	1.09181	3.44208e-10	4.62576e-11
5272	SERPINB9	1.09115	3.32717e-104	4.37048e-106
7227	TRPS1	1.0898	2.08115e-15	1.92881e-16
23348	DOCK9	1.08973	2.50066e-17	2.0916e-18
131450	CD200R1	1.08887	8.50939e-07	1.54864e-07
5646	PRSS3	1.08875	0.000689993	0.000190684
107303344	SETDB2-PHF11	1.08866	0.0002802	7.22914e-05
57559	STAMBPL1	1.08832	3.72829e-07	6.55706e-08
26191	PTPN22	1.0874	1.33627e-51	4.02816e-53
84766	CRACR2A	1.08616	1.00379e-10	1.28756e-11
29780	PARVB	1.08601	1.14346e-07	1.91475e-08
968	CD68	1.08561	3.86138e-59	9.84094e-61
7805	LAPTM5	1.08557	0	0
10870	HCST	1.08537	1.05395e-16	9.1231e-18
54101	RIPK4	1.08463	1.36848e-12	1.52181e-13
6693	SPN	1.08221	9.96502e-76	1.87397e-77
51225	ABI3	1.08095	1.93412e-19	1.45488e-20
729	C6	1.08092	0.000579971	0.000158422
87769	GGACT	1.07957	0.000347397	9.12078e-05
23046	KIF21B	1.07956	2.14638e-76	4.01226e-78
100506736	SLFN12L	1.07857	1.91603e-07	3.2719e-08
9051	PSTPIP1	1.07853	6.58098e-32	3.12166e-33
115701	ALPK2	1.07662	0.000359065	9.46742e-05
57674	RNF213	1.07541	1.98869e-228	8.70762e-231
3083	HGFAC	1.07496	1.36004e-06	2.54388e-07
5355	PLP2	1.07496	2.96188e-48	9.51046e-50
404734	ANKHD1-EIF4EBP3	1.07442	4.02722e-36	1.6684e-37
54997	TESC	1.07432	1.45797e-17	1.20802e-18
7538	ZFP36	1.07037	0	0
9404	LPXN	1.06627	7.36132e-58	1.94219e-59
101060226	NBPF19	1.06623	4.15383e-25	2.50666e-26
26297	SERGEF	1.06517	1.67136e-06	3.15714e-07
56241	SUSD2	1.06477	0.00013831	3.38904e-05
5329	PLAUR	1.06366	3.91391e-05	8.8587e-06
6352	CCL5	1.06197	1.44084e-212	6.9559e-215
266812	NAP1L5	1.05998	0.0007125	0.000197383
401494	HACD4	1.05987	6.50851e-10	8.9513e-11
330	BIRC3	1.05908	8.73321e-150	6.91244e-152
64333	ARHGAP9	1.05887	3.73427e-70	7.79808e-72
11151	CORO1A	1.0583	3.54032e-259	1.35142e-261
474344	GIMAP6	1.05468	2.56982e-10	3.41604e-11
118471	PRAP1	1.05463	8.51863e-89	1.31983e-90
132299	OCIAD2	1.05331	8.83288e-07	1.61197e-07
54440	SASH3	1.05157	1.93208e-39	7.3535e-41
5778	PTPN7	1.05138	1.41794e-61	3.42268e-63
7114	TMSB4X	1.05101	0	0
684	BST2	1.05043	1.24203e-18	9.80994e-20
5175	PECAM1	1.04934	1.35066e-18	1.06831e-19
4155	MBP	1.04884	6.25511e-57	1.66789e-58
1593	CYP27A1	1.04862	2.08953e-34	9.16088e-36
3662	IRF4	1.04843	2.97547e-16	2.63406e-17
285513	GPRIN3	1.04681	1.22134e-68	2.61216e-70
9750	RIPOR2	1.04672	1.56248e-19	1.16743e-20
1235	CCR6	1.0458	6.26308e-17	5.32998e-18
914	CD2	1.04574	1.38594e-88	2.17064e-90
432	ASGR1	1.04526	1.41313e-89	2.17356e-91
64757	MTARC1	1.04312	8.59563e-40	3.24254e-41
56978	PRDM8	1.04294	9.71439e-14	9.9467e-15
3710	ITPR3	1.04076	1.67724e-54	4.74532e-56
999	CDH1	1.04019	1.33742e-42	4.75988e-44
64902	AGXT2	1.03884	7.80973e-17	6.70758e-18
1130	LYST	1.03724	9.84133e-72	1.97224e-73
284611	FAM102B	1.03721	1.87667e-26	1.0756e-27
51696	HECA	1.03696	1.55072e-56	4.16972e-58
256586	LYSMD2	1.03695	1.12153e-05	2.37288e-06
80162	PGGHG	1.03428	4.11749e-42	1.47235e-43
9424	KCNK6	1.03413	4.98511e-06	1.00547e-06
3212	HOXB2	1.03402	1.84162e-08	2.87914e-09
58191	CXCL16	1.03371	3.46849e-22	2.33452e-23
11314	CD300A	1.03353	4.66825e-09	6.95494e-10
4061	LY6E	1.03345	3.80127e-34	1.68576e-35
9267	CYTH1	1.03329	2.66531e-127	2.67818e-129
9170	LPAR2	1.03246	1.21251e-21	8.32434e-23
5799	PTPRN2	1.03188	2.16011e-09	3.11878e-10
5341	PLEK	1.03168	2.46109e-17	2.05574e-18
23474	ETHE1	1.0316	2.2918e-13	2.40964e-14
9402	GRAP2	1.03025	1.08881e-14	1.04884e-15
132160	PPM1M	1.02926	2.26943e-14	2.2307e-15
10076	PTPRU	1.02915	1.22064e-06	2.27354e-07
8850	KAT2B	1.02911	6.75122e-36	2.81964e-37
340061	TMEM173	1.02872	1.13712e-36	4.6279e-38
301	ANXA1	1.02788	1.53801e-130	1.485e-132
114770	PGLYRP2	1.02524	0.000442725	0.000118622
8338	HIST2H2AC	1.02466	0.000282528	7.29238e-05
23550	PSD4	1.02239	3.06955e-47	1.0063e-48
8477	GPR65	1.02157	2.67914e-17	2.2454e-18
939	CD27	1.01791	2.52494e-21	1.75757e-22
257106	ARHGAP30	1.01659	3.87778e-66	8.64196e-68
8514	KCNAB2	1.01649	9.43599e-81	1.64735e-82
7364	UGT2B7	1.01495	0.000123328	2.99424e-05
9047	SH2D2A	1.01255	2.55016e-70	5.29672e-72
7454	WAS	1.01247	1.02856e-39	3.88582e-41
64926	RASAL3	1.01057	2.85777e-69	6.0319e-71
203228	C9orf72	1.00972	0.000544411	0.000147639
25816	TNFAIP8	1.00924	1.15568e-16	1.00491e-17
196383	RILPL2	1.00916	5.89702e-12	6.85238e-13
27128	CYTH4	1.0091	1.33157e-10	1.72744e-11
8764	TNFRSF14	1.00896	1.31597e-35	5.5257e-37
26507	CNNM1	1.00827	2.44261e-06	4.72232e-07
8542	APOL1	1.00771	1.47429e-31	7.05946e-33
64127	NOD2	1.00757	0.000155809	3.85544e-05
1730	DIAPH2	1.00742	0.000161676	4.0124e-05
94120	SYTL3	1.00734	4.69885e-54	1.33997e-55
3604	TNFRSF9	1.00734	4.32716e-19	3.32784e-20
920	CD4	1.0071	3.62883e-72	7.21122e-74
752	FMNL1	1.00669	2.34191e-176	1.44611e-178
1947	EFNB1	1.00666	0.000110219	2.65864e-05
4818	NKG7	1.00603	1.20494e-70	2.47562e-72
2149	F2R	1.00557	5.21745e-38	2.03848e-39
50619	DEF6	1.00518	2.43645e-34	1.07639e-35
8530	CST7	1.00515	7.18088e-57	1.91877e-58
189	AGXT	1.00385	4.68835e-07	8.32186e-08
4739	NEDD9	1.00315	4.73516e-20	3.4582e-21
29015	SLC43A3	1.00194	6.67014e-21	4.72534e-22
6375	XCL1	1.00121	0.000205515	5.1673e-05
27350	APOBEC3C	1.00103	4.66849e-33	2.14372e-34
101928422	LOC101928422	1	6.46015e-07	1.15937e-07
2313	FLI1	1	5.78944e-21	4.09492e-22
9884	LRRC37A	1	2.63333e-05	5.80798e-06
401647	GOLGA7B	1	0.000221852	5.62662e-05
26053	AUTS2	1	1.30931e-50	3.99834e-52
10077	TSPAN32	1	0.000333115	8.7028e-05
170575	GIMAP1	1	3.53826e-05	7.96278e-06
2530	FUT8	1	9.57632e-17	8.27324e-18
