# Supplementary material for: CD4+ anti-TGF-β CAR T cells and CD8+ conventional CAR T cells exhibit synergistic antitumor effects
Source: Cell Rep Med. 2025 Mar 18;6(3):102020. doi: 10.1016/j.xcrm.2025.102020 (PMC11970399; doi:10.1016/j.xcrm.2025.102020)
Supplement: Table S4. Downregulated DEGs of tumor-infiltrating CD3+ cells, related to Figure 2 [file mmc5.xlsx]

## Sheet: Downregulated DEGs
Supplemental Excel table 4. Downregulated DEGs of tumor-infiltrating CD3+ cells, related to Figure 2
Tumor-infiltrating CAR-T28z T cells compared to tumor-infiltrating CAR-G28z T cells,
|Log2FC|≥1, p.adj<0.05
Gene ID	Gene Symbol	log2 (T / G)	FDR (T / G)	Pvalue (T / G)
100505385	IQCJ-SCHIP1	-1	2.78248e-11	3.41758e-12
8497	PPFIA4	-1	3.22197e-11	3.97366e-12
131544	CRYBG3	-1	4.88543e-09	7.29222e-10
10916	MAGED2	-1.00042	5.15009e-112	6.10008e-114
199731	CADM4	-1.00165	1.34127e-10	1.74077e-11
5818	NECTIN1	-1.00259	5.1714e-21	3.64326e-22
51309	ARMCX1	-1.00292	2.84191e-06	5.54376e-07
204962	SLC44A5	-1.00359	4.72018e-15	4.4515e-16
8671	SLC4A4	-1.00571	2.31528e-11	2.82814e-12
84617	TUBB6	-1.00803	9.82526e-69	2.09588e-70
1627	DBN1	-1.00937	4.44941e-113	5.2202e-115
220965	FAM13C	-1.00946	0.000508721	0.000137361
1809	DPYSL3	-1.00959	2.5915e-05	5.71282e-06
10381	TUBB3	-1.01069	1.23112e-49	3.82178e-51
84100	ARL6	-1.0145	0.000108659	2.61858e-05
116843	SLC18B1	-1.01569	1.79351e-22	1.19507e-23
142678	MIB2	-1.01743	1.53484e-42	5.47112e-44
650	BMP2	-1.02014	1.43993e-120	1.53579e-122
10810	WASF3	-1.02191	2.96049e-16	2.61914e-17
389812	LCN15	-1.02199	4.74473e-09	7.07422e-10
3433	IFIT2	-1.02403	2.41037e-30	1.21506e-31
51365	PLA1A	-1.02507	9.52042e-09	1.45633e-09
56133	PCDHB2	-1.02638	4.67517e-09	6.96788e-10
3488	IGFBP5	-1.02748	3.1677e-06	6.22018e-07
57088	PLSCR4	-1.02944	1.55956e-10	2.03722e-11
9886	RHOBTB1	-1.03037	5.90383e-15	5.60092e-16
582	BBS1	-1.03067	4.89504e-33	2.2505e-34
605	BCL7A	-1.03103	2.31842e-08	3.67012e-09
23677	SH3BP4	-1.03352	5.50606e-15	5.21428e-16
4752	NEK3	-1.03449	5.12644e-14	5.15694e-15
5361	PLXNA1	-1.0352	5.51653e-69	1.17057e-70
7975	MAFK	-1.03843	1.09706e-71	2.20472e-73
28981	IFT81	-1.04083	3.03492e-07	5.28478e-08
7755	ZNF205	-1.04149	1.82091e-09	2.60758e-10
121227	LRIG3	-1.04205	7.8393e-49	2.47316e-50
140467	ZNF358	-1.04436	5.37201e-27	3.00958e-28
92104	TTC30A	-1.04439	4.43153e-05	1.01198e-05
23022	PALLD	-1.04464	1.06834e-72	2.11102e-74
51809	GALNT7	-1.04576	4.58951e-28	2.4836e-29
199692	ZNF627	-1.04663	6.82002e-05	1.59532e-05
2152	F3	-1.04761	9.92637e-14	1.01805e-14
50512	PODXL2	-1.05091	6.81169e-36	2.84872e-37
90060	CCDC120	-1.05213	5.60619e-34	2.50192e-35
5998	RGS3	-1.05412	1.9907e-31	9.61044e-33
57673	BEND3	-1.05585	6.54667e-31	3.22666e-32
4609	MYC	-1.05959	9.27925e-144	7.86554e-146
5125	PCSK5	-1.0614	1.03072e-17	8.45918e-19
8291	DYSF	-1.06301	5.90611e-06	1.20284e-06
23529	CLCF1	-1.06346	6.11496e-11	7.73038e-12
23363	OBSL1	-1.06539	2.01341e-141	1.74057e-143
57524	CASKIN1	-1.06711	3.27518e-05	7.32292e-06
9627	SNCAIP	-1.06892	8.21123e-11	1.04864e-11
124152	IQCK	-1.06939	4.63747e-12	5.34192e-13
22998	LIMCH1	-1.07112	4.30056e-15	4.04852e-16
80183	RUBCNL	-1.07455	0.000553544	0.000150582
11031	RAB31	-1.07459	8.23753e-13	8.9848e-14
286077	FAM83H	-1.07829	2.80252e-41	1.0163e-42
90594	ZNF439	-1.08489	0.00081831	0.000229452
135295	SRSF12	-1.08546	1.94373e-12	2.18334e-13
56666	PANX2	-1.08746	6.34987e-35	2.734e-36
26084	ARHGEF26	-1.08917	8.93605e-11	1.14322e-11
57572	DOCK6	-1.09013	5.86854e-19	4.55278e-20
5413	SEPT5	-1.0906	1.29588e-11	1.54802e-12
199800	ADM5	-1.0906	1.47987e-06	2.78212e-07
3976	LIF	-1.09247	8.20516e-19	6.43e-20
285590	SH3PXD2B	-1.09416	2.62246e-20	1.89022e-21
1969	EPHA2	-1.09556	9.61729e-146	8.0441e-148
1052	CEBPD	-1.09634	1.20982e-209	6.04436e-212
135398	C6orf141	-1.09651	7.74413e-10	1.07376e-10
9767	JADE3	-1.10274	2.07522e-13	2.1761e-14
6621	SNAPC4	-1.10808	5.50758e-36	2.29096e-37
7546	ZIC2	-1.10992	1.36564e-05	2.92308e-06
51560	RAB6B	-1.11301	7.54514e-11	9.61038e-12
1415	CRYBB2	-1.11379	0.000294818	7.63608e-05
3667	IRS1	-1.11415	6.29669e-50	1.94054e-51
9564	BCAR1	-1.11754	1.91697e-120	2.05536e-122
2892	GRIA3	-1.11774	6.15301e-06	1.25623e-06
9469	CHST3	-1.12029	1.67504e-05	3.63142e-06
79047	KCTD15	-1.12044	1.11965e-11	1.32869e-12
10085	EDIL3	-1.12199	1.53066e-07	2.58976e-08
285025	CCDC141	-1.12306	4.91263e-12	5.68094e-13
8745	ADAM23	-1.12376	4.74507e-82	8.15084e-84
10590	SCGN	-1.12407	1.05314e-36	4.2802e-38
27147	DENND2A	-1.12589	3.23813e-26	1.88136e-27
1145	CHRNE	-1.12608	2.16407e-08	3.40998e-09
5793	PTPRG	-1.12728	2.82387e-14	2.78678e-15
8936	WASF1	-1.12791	2.26916e-52	6.78938e-54
127833	SYT2	-1.12958	1.50241e-30	7.51458e-32
100532731	COMMD3-BMI1	-1.13142	5.48236e-18	4.43476e-19
23554	TSPAN12	-1.13556	8.1004e-53	2.39638e-54
107985476	LOC107985476	-1.13637	4.44394e-05	1.01532e-05
3696	ITGB8	-1.1375	0.000306816	7.9675e-05
57801	HES4	-1.13867	1.53155e-44	5.27882e-46
85301	COL27A1	-1.14116	3.30312e-71	6.69376e-73
2921	CXCL3	-1.14125	3.84015e-18	3.09342e-19
26086	GPSM1	-1.14272	1.56131e-05	3.36996e-06
5274	SERPINI1	-1.1432	5.51974e-13	5.943e-14
140710	SOGA1	-1.14439	1.29984e-20	9.28142e-22
6376	CX3CL1	-1.14603	2.33035e-63	5.48118e-65
7584	ZNF35	-1.14775	0.000112096	2.7077e-05
23552	CDK20	-1.15136	0.000347788	9.133e-05
57701	NCKAP5L	-1.1534	1.74758e-26	9.99652e-28
7025	NR2F1	-1.15348	1.31024e-66	2.89792e-68
57662	CAMSAP3	-1.15546	2.94254e-59	7.48272e-61
8061	FOSL1	-1.15682	1.15504e-09	1.62811e-10
64843	ISL2	-1.16062	2.1643e-17	1.80419e-18
101059953	NPIPA8	-1.1639	1.21847e-06	2.26882e-07
27122	DKK3	-1.16454	1.04321e-11	1.23388e-12
94031	HTRA3	-1.16774	2.55464e-27	1.42259e-28
4440	MSI1	-1.16784	3.42966e-07	6.00874e-08
57221	ARFGEF3	-1.17111	7.27442e-32	3.45876e-33
101060376	TBC1D3L	-1.17289	2.00793e-17	1.67046e-18
51066	SSUH2	-1.17574	8.43837e-10	1.17286e-10
9253	NUMBL	-1.17766	2.47791e-14	2.4398e-15
23024	PDZRN3	-1.17897	0.000576296	0.000157289
27289	RND1	-1.18376	6.61809e-237	2.82348e-239
9891	NUAK1	-1.18442	7.36862e-44	2.56458e-45
153768	PRELID2	-1.18853	0.000550543	0.000149704
130271	PLEKHH2	-1.18876	7.83322e-11	9.9949e-12
4071	TM4SF1	-1.19092	4.22761e-280	1.47138e-282
3339	HSPG2	-1.19148	1.93207e-106	2.4403e-108
84733	CBX2	-1.19162	4.18799e-11	5.20972e-12
124930	ANKRD13B	-1.19166	4.27318e-10	5.80024e-11
9182	RASSF9	-1.19324	2.61129e-20	1.8807e-21
6604	SMARCD3	-1.19496	3.78516e-16	3.37634e-17
2919	CXCL1	-1.19532	1.67261e-104	2.17832e-106
3589	IL11	-1.19601	5.8334e-06	1.18639e-06
7923	HSD17B8	-1.19941	0.00026391	6.77774e-05
51222	ZNF219	-1.20016	2.60968e-18	2.0905e-19
92999	ZBTB47	-1.20163	0.000194007	4.85942e-05
259217	HSPA12A	-1.20575	1.24182e-11	1.47925e-12
64762	GAREM1	-1.20732	2.20364e-14	2.16356e-15
169834	ZNF883	-1.21096	8.72566e-08	1.44644e-08
8322	FZD4	-1.21922	7.46228e-25	4.55344e-26
64208	POPDC3	-1.22073	3.95023e-08	6.36418e-09
9743	ARHGAP32	-1.22239	0.000824638	0.000231504
83690	CRISPLD1	-1.22239	0.000141283	3.4722e-05
22996	TTC39A	-1.22323	1.96778e-08	3.08964e-09
157695	TDRP	-1.22716	2.32226e-32	1.08852e-33
51191	HERC5	-1.22894	5.18534e-10	7.07912e-11
50937	CDON	-1.22903	1.3066e-13	1.34811e-14
9672	SDC3	-1.22918	1.83363e-36	7.50372e-38
100526694	MSANTD3-TMEFF1	-1.2303	2.75254e-06	5.36168e-07
55552	ZNF823	-1.23048	3.45183e-06	6.80716e-07
2122	MECOM	-1.23502	8.89881e-18	7.2833e-19
9620	CELSR1	-1.23983	7.41447e-20	5.48156e-21
160428	ALDH1L2	-1.24101	3.83952e-05	8.67092e-06
23066	CAND2	-1.24236	0.000653824	0.000179881
81792	ADAMTS12	-1.24353	8.90475e-60	2.21944e-61
7461	CLIP2	-1.24766	4.96683e-55	1.3885e-56
11037	STON1	-1.25376	6.01902e-05	1.39646e-05
90835	CCDC189	-1.25565	0.000733622	0.000204182
23129	PLXND1	-1.25689	2.30289e-95	3.33528e-97
401944	LDLRAD2	-1.2578	8.89135e-14	9.089e-15
9832	JAKMIP2	-1.25939	5.83179e-06	1.18639e-06
10435	CDC42EP2	-1.26168	1.50844e-29	7.7395e-31
65982	ZSCAN18	-1.26532	2.11155e-22	1.40936e-23
2877	GPX2	-1.2665	1.20753e-94	1.76242e-96
185	AGTR1	-1.26725	1.42033e-65	3.20518e-67
257313	UTS2B	-1.2682	5.37994e-05	1.24185e-05
440	ASNS	-1.27177	2.40786e-37	9.58334e-39
9543	IGDCC3	-1.2721	6.5644e-80	1.15708e-81
56123	PCDHB13	-1.27563	7.43054e-06	1.53583e-06
6374	CXCL5	-1.28413	3.73582e-103	4.92824e-105
4017	LOXL2	-1.28498	1.64864e-19	1.23273e-20
6252	RTN1	-1.28808	1.28945e-16	1.1234e-17
51130	ASB3	-1.28925	1.36229e-10	1.76958e-11
102724788	LOC102724788	-1.29047	4.47095e-10	6.07622e-11
284069	FAM171A2	-1.29138	3.10856e-06	6.09182e-07
4052	LTBP1	-1.2923	4.28626e-33	1.9658e-34
145553	MDP1	-1.29329	0.000971889	0.000275734
727936	GXYLT2	-1.29406	7.10533e-06	1.46223e-06
121601	ANO4	-1.29445	2.69999e-05	5.96866e-06
158511	CSAG1	-1.30329	1.78864e-06	3.39072e-07
27242	TNFRSF21	-1.3075	1.00528e-124	1.04399e-126
146760	RTN4RL1	-1.31064	2.239e-06	4.29852e-07
3651	PDX1	-1.311	1.60512e-06	3.0257e-07
1950	EGF	-1.32061	6.26142e-24	3.94722e-25
6536	SLC6A9	-1.32078	4.84664e-16	4.34222e-17
3601	IL15RA	-1.32101	3.03429e-19	2.3114e-20
4897	NRCAM	-1.32396	4.4195e-55	1.23301e-56
145645	TERB2	-1.32571	6.1567e-16	5.52976e-17
23148	NACAD	-1.33342	3.37747e-08	5.41866e-09
6712	SPTBN2	-1.33693	1.24659e-62	2.97406e-64
7042	TGFB2	-1.34192	1.71021e-11	2.06312e-12
246330	PELI3	-1.34821	1.33611e-20	9.54796e-22
10536	P3H3	-1.34958	7.20917e-08	1.18817e-08
3434	IFIT1	-1.35078	9.64996e-48	3.13648e-49
55076	TMEM45A	-1.35267	1.76067e-26	1.00813e-27
7033	TFF3	-1.35315	1.97496e-06	3.76722e-07
7991	TUSC3	-1.35652	1.24943e-42	4.4397e-44
57608	JCAD	-1.35702	1.992e-68	4.30516e-70
1466	CSRP2	-1.35745	1.49204e-39	5.65358e-41
9423	NTN1	-1.35908	1.14621e-06	2.12462e-07
1948	EFNB2	-1.35954	5.83115e-06	1.18528e-06
55084	SOBP	-1.36257	1.17644e-32	5.46814e-34
26470	SEZ6L2	-1.36457	9.99686e-07	1.83786e-07
7127	TNFAIP2	-1.3662	8.9714e-265	3.37422e-267
10586	MAB21L2	-1.36632	0.000102073	2.45184e-05
5587	PRKD1	-1.36699	9.17917e-32	4.36956e-33
51308	REEP2	-1.36751	0.000102097	2.45184e-05
286204	CRB2	-1.36984	2.41742e-12	2.729e-13
8707	B3GALT2	-1.37281	0.000662578	0.000182438
155054	ZNF425	-1.39232	0.000806847	0.000225966
60681	FKBP10	-1.39514	6.84435e-272	2.5358e-274
2627	GATA6	-1.4071	1.41182e-55	3.9072e-57
8654	PDE5A	-1.40718	9.60342e-05	2.29708e-05
80728	ARHGAP39	-1.41588	1.01885e-24	6.257e-26
255488	RNF144B	-1.42183	1.56795e-13	1.62481e-14
22949	PTGR1	-1.42189	0	0
6373	CXCL11	-1.42238	2.07959e-06	3.9738e-07
374654	KIF7	-1.42321	1.79699e-15	1.6594e-16
2150	F2RL1	-1.44097	1.28981e-14	1.24825e-15
57633	LRRN1	-1.44361	4.86e-08	7.88174e-09
51421	AMOTL2	-1.44373	4.13517e-77	7.68352e-79
8577	TMEFF1	-1.44953	1.12256e-06	2.077e-07
7784	ZP3	-1.45545	0.000310893	8.0856e-05
85360	SYDE1	-1.45576	2.80834e-15	2.62326e-16
3800	KIF5C	-1.45943	1.50101e-16	1.31109e-17
1759	DNM1	-1.46269	2.46576e-85	4.02794e-87
441381	LRRC24	-1.46285	4.61578e-06	9.27094e-07
6840	SVIL	-1.46285	3.36928e-21	2.34908e-22
107984156	LOC107984156	-1.4644	0.000432336	0.000115571
91179	SCARF2	-1.46995	1.31236e-53	3.80874e-55
102724560	CBSL	-1.47197	2.03273e-25	1.21412e-26
8708	B3GALT1	-1.47573	0.000233556	5.94706e-05
7539	ZFP37	-1.48858	7.85906e-09	1.19073e-09
3485	IGFBP2	-1.48975	1.64667e-43	5.77732e-45
90161	HS6ST2	-1.49539	1.27703e-30	6.37298e-32
80139	ZNF703	-1.49848	2.25361e-100	3.04884e-102
1004	CDH6	-1.50125	1.67123e-31	8.02122e-33
182	JAG1	-1.50886	8.97928e-170	5.94788e-172
165679	SPTSSB	-1.51381	1.44785e-18	1.14762e-19
83992	CTTNBP2	-1.51457	0.000133441	3.26e-05
4356	MPP3	-1.51457	3.4985e-05	7.8674e-06
11227	GALNT5	-1.51625	1.86143e-07	3.17344e-08
130576	LYPD6B	-1.51937	1.05484e-05	2.2229e-06
154810	AMOTL1	-1.52063	1.31175e-30	6.55358e-32
9148	NEURL1	-1.52284	1.8567e-10	2.43996e-11
158158	RASEF	-1.52855	2.8478e-19	2.16774e-20
85439	STON2	-1.52947	1.26288e-12	1.40226e-13
747	DAGLA	-1.53336	6.21943e-127	6.31928e-129
6909	TBX2	-1.54432	1.23626e-11	1.47194e-12
64799	IQCH	-1.54749	1.36658e-05	2.92586e-06
107987423	LOC107987423	-1.54997	2.84481e-29	1.47398e-30
22943	DKK1	-1.56466	1.94791e-28	1.04208e-29
23432	GPR161	-1.5652	9.85227e-13	1.08069e-13
9863	MAGI2	-1.5656	3.8761e-21	2.70896e-22
6659	SOX4	-1.56824	0	0
27253	PCDH17	-1.56847	1.92692e-21	1.3348e-22
347273	CAVIN4	-1.57586	6.77899e-06	1.3905e-06
51129	ANGPTL4	-1.57645	2.58311e-10	3.4366e-11
84894	LINGO1	-1.57843	6.24443e-29	3.26348e-30
1602	DACH1	-1.58496	0.000133472	3.26e-05
27290	SPINK4	-1.58998	1.4214e-07	2.40252e-08
56892	TCIM	-1.5913	5.95818e-210	2.9433e-212
79616	CCNJL	-1.59216	4.96915e-21	3.4952e-22
55504	TNFRSF19	-1.59664	2.58954e-22	1.73421e-23
8324	FZD7	-1.59684	4.796e-31	2.35304e-32
102723360	LOC102723360	-1.59756	1.34333e-17	1.11152e-18
54492	NEURL1B	-1.60204	1.17715e-11	1.39958e-12
84327	ZBED3	-1.60317	7.22598e-06	1.48909e-06
10763	NES	-1.60497	1.40309e-171	8.97904e-174
26353	HSPB8	-1.61483	2.9056e-84	4.82798e-86
652	BMP4	-1.61483	1.50312e-14	1.45891e-15
6405	SEMA3F	-1.61867	4.21091e-46	1.40647e-47
30850	CDR2L	-1.62244	9.70001e-19	7.61778e-20
91461	PKDCC	-1.62253	5.67508e-71	1.1628e-72
53353	LRP1B	-1.62803	2.5097e-07	4.3364e-08
54972	TMEM132A	-1.63217	8.65266e-175	5.39152e-177
84074	QRICH2	-1.64211	1.00373e-08	1.53765e-09
56896	DPYSL5	-1.64362	5.97101e-44	2.0681e-45
284040	CDRT4	-1.66458	3.14798e-26	1.82722e-27
6696	SPP1	-1.6774	4.23001e-112	4.98654e-114
404217	CTXN1	-1.68374	1.8569e-12	2.0806e-13
114991	ZNF618	-1.69032	1.24013e-15	1.13543e-16
24141	LAMP5	-1.69515	8.83941e-06	1.84489e-06
56667	MUC13	-1.70526	2.24043e-08	3.5366e-09
83959	SLC4A11	-1.70901	1.80876e-67	3.9802e-69
92312	MEX3A	-1.71179	4.17461e-82	7.1475e-84
10071	MUC12	-1.73697	0.000161186	3.99752e-05
57722	IGDCC4	-1.75002	5.6447e-15	5.34874e-16
8642	DCHS1	-1.75207	2.88733e-09	4.22386e-10
10529	NEBL	-1.75256	2.05676e-10	2.71672e-11
199221	DZIP1L	-1.75323	1.1249e-12	1.24273e-13
4237	MFAP2	-1.78604	1.39875e-21	9.61866e-23
4861	NPAS1	-1.7885	0.00062822	0.000172307
23007	PLCH1	-1.80232	1.02593e-12	1.12879e-13
55323	LARP6	-1.80384	1.17577e-25	6.9435e-27
4325	MMP16	-1.81291	9.14291e-24	5.78938e-25
93145	OLFM2	-1.82183	8.72707e-17	7.51016e-18
80031	SEMA6D	-1.83173	2.06911e-30	1.04187e-31
8614	STC2	-1.83768	1.66144e-98	2.313e-100
7225	TRPC6	-1.8606	3.371e-05	7.55418e-06
401097	C3orf80	-1.88583	0.000989117	0.000281066
2301	FOXE3	-1.88711	5.67255e-19	4.39118e-20
2151	F2RL2	-1.89415	1.31714e-55	3.63776e-57
80763	SPX	-1.9	1.3836e-07	2.33474e-08
389332	SMIM32	-1.90442	0.000424317	0.000113165
414332	LCN10	-1.90507	1.2853e-11	1.53393e-12
102724594	U2AF1L5	-1.91754	7.64533e-06	1.58623e-06
100526760	ABHD14A-ACY1	-1.91958	7.15697e-09	1.08154e-09
4130	MAP1A	-1.93054	7.22742e-65	1.64721e-66
85012	TCEAL3	-1.95109	0.000114536	2.76856e-05
1280	COL2A1	-1.96153	2.62351e-06	5.10004e-07
6899	TBX1	-1.96871	4.58324e-31	2.24608e-32
54753	ZNF853	-1.97863	0.000182668	4.56106e-05
55214	P3H2	-1.98254	2.35148e-34	1.0349e-35
1045	CDX2	-2.00615	1.10798e-20	7.89284e-22
269	AMHR2	-2.03747	0.000411971	0.000109595
90993	CREB3L1	-2.05889	3.45176e-56	9.37832e-58
7345	UCHL1	-2.06594	0	0
138065	RNF183	-2.0902	1.40661e-05	3.02026e-06
400451	FAM174B	-2.11759	1.31794e-47	4.29844e-49
5577	PRKAR2B	-2.15381	5.52818e-06	1.11997e-06
2657	GDF1	-2.16993	4.22082e-16	3.77206e-17
8788	DLK1	-2.17151	2.16355e-35	9.15748e-37
9955	HS3ST3A1	-2.17719	6.73644e-15	6.4135e-16
3110	MNX1	-2.19027	8.28274e-20	6.14208e-21
4131	MAP1B	-2.2203	4.22891e-185	2.51636e-187
8618	CADPS	-2.24511	9.18751e-13	1.00519e-13
64478	CSMD1	-2.24793	3.84113e-14	3.83164e-15
2302	FOXJ1	-2.27196	4.04384e-21	2.82846e-22
283659	PRTG	-2.29278	2.40215e-46	7.98288e-48
10715	CERS1	-2.30427	1.5947e-50	4.8788e-52
5801	PTPRR	-2.30812	1.84862e-05	4.02018e-06
105371448	LOC105371448	-2.32193	0.00056442	0.000153731
65268	WNK2	-2.36164	3.60424e-69	7.6277e-71
54768	HYDIN	-2.37346	7.21276e-09	1.09038e-09
79444	BIRC7	-2.37362	1.28564e-60	3.16828e-62
10021	HCN4	-2.48308	1.78702e-14	1.7465e-15
5126	PCSK2	-2.49033	8.14144e-22	5.55742e-23
29942	PURG	-2.53343	8.40093e-05	1.99106e-05
3880	KRT19	-2.54143	2.57282e-209	1.29984e-211
6624	FSCN1	-2.57274	0	0
441054	C4orf47	-2.61638	7.34506e-05	1.72721e-05
3569	IL6	-2.63559	5.5751e-08	9.09466e-09
1906	EDN1	-2.65344	1.96329e-06	3.74054e-07
1066	CES1	-2.67261	0	0
7099	TLR4	-2.71049	9.28108e-10	1.29729e-10
29970	SCHIP1	-2.74595	2.50115e-06	4.84532e-07
100302736	TMED7-TICAM2	-2.76755	4.67312e-12	5.3856e-13
117245	HRASLS5	-2.848	4.08953e-05	9.27916e-06
752014	CEMP1	-3.03982	2.38273e-18	1.90469e-19
1672	DEFB1	-3.21266	4.20248e-09	6.22328e-10
375612	LHFPL3	-3.5502	2.18092e-07	3.74138e-08
405753	DUOXA2	-3.73697	0.000919091	0.000259826
1081	CGA	-3.79961	2.73481e-12	3.10264e-13
27302	BMP10	-4.24793	6.29989e-05	1.46658e-05
100130302	SUPT20HL1	-4.39232	0.000215724	5.45546e-05
101927601	GOLGA6L19	-4.80735	3.39239e-05	7.60402e-06
11249	NXPH2	-5.32193	0.00021582	5.45546e-05
1589	CYP21A2	-5.75489	0.000116829	2.82858e-05
112268349	LOC112268349	-5.85798	2.81871e-06	5.49532e-07
100885850	PTGES3L-AARSD1	-5.93074	0.000215772	5.45546e-05
55340	GIMAP5	-6.55459	4.33306e-07	7.6596e-08
3805	KIR2DL4	-6.64386	2.81789e-06	5.49532e-07
100529144	CORO7-PAM16	-6.80735	9.21278e-17	7.94366e-18
255411	TEX49	-6.89482	1.56435e-14	1.52097e-15
